# Supplementary material for: Gene discovery informatics toolkit defines candidate genes for unexplained infertility and prenatal or infantile mortality
Source: NPJ Genom Med. 2019 Apr 15;4:8. doi: 10.1038/s41525-019-0081-z (PMC6465277; doi:10.1038/s41525-019-0081-z)
Supplement: Supplementary file 2 — Supplementary Table 1 [file 41525_2019_81_MOESM2_ESM.xlsx]

## Sheet: LEGEND
S1- the Gene Discovery informatics Toolkit	NA	NA
Column Name	Description	Source
hgnc_id	Gene IDs	HUGO Gene Nomenclature Committee
gene	Gene symbols	HUGO Gene Nomenclature Committee
gene_name	Full Gene names	HUGO Gene Nomenclature Committee
gene_family	Gene families	HUGO Gene Nomenclature Committee
omim	"""Y"" is a clinically relevant OMIM gene"	Online Mendelian Inheritance in Man
mim_number	MIM number if the gene is a clinically relevant OMIM gene	Online Mendelian Inheritance in Man
phenotype	Phenotypes associated with the gene in OMIM	Online Mendelian Inheritance in Man
Inheritance_pattern	Inheritance patterns associated with the gene in OMIM	Online Mendelian Inheritance in Man
human_lethal_B	"""Y"" if the gene appears in our manually curated list of human lethal genes"	Online Mendelian Inheritance in Man
human_lethal_A	"""Y"" if the gene appears in our more stringently curated list of human lethal genes (a subset of lethal list B)"	Online Mendelian Inheritance in Man
lethal_phen	Lethal phenotypes associated with the gene	Online Mendelian Inheritance in Man
lethal_inheritance	Inheritance patterns of lethal phenotypes associated with the gene	Online Mendelian Inheritance in Man
gnomAD	"""Y"" if the gene has constraint scores in gnomAD (release 2.1)"	genome aggregation database
mis_z	missense constraint scores from gnomAD v2.1	genome aggregation database
syn_z	synonymous constraint scores from gnomAD v2.1	genome aggregation database
pLI	pLI scores from gnomAD v2.1	genome aggregation database
constrained	"""Y"" if the gene has either missense or LoF constraint in gnomAD v2.1"	genome aggregation database
highest_ccr	Percentile of the most constrained coding region present in the gene	"Havrilla, J.M., et al., A map of constrained coding regions in the human genome. Nature Genetics, 2019. 51(1): p. 88-95."
ccr99	"""Y"" if the gene contains a constrained coding region in the 99th percentile"	"Havrilla, J.M., et al., A map of constrained coding regions in the human genome. Nature Genetics, 2019. 51(1): p. 88-95."
ccr99_n	number of constrained coding regions in the 99th percentile within the gene	"Havrilla, J.M., et al., A map of constrained coding regions in the human genome. Nature Genetics, 2019. 51(1): p. 88-95."
regional_missense_constraint	"""Y"" if the gene is classed as having regional missense constraint by Samocha et al., 2017"	"Samocha, K.E., et al., Regional missense constraint improves variant deleteriousness prediction. bioRxiv, 2017."
regional_missense_gamma	gamma' missense constraint score associated with gene (see Samocha et al. 2017 for details)	"Samocha, K.E., et al., Regional missense constraint improves variant deleteriousness prediction. bioRxiv, 2017."
nmd_min	"""Y"" if the gene is classed as having NMD constraint by Coban-Akdemir et. Al., 2018"	"Coban-Akdemir, Z., et al., Identifying Genes Whose Mutant Transcripts Cause Dominant Disease Traits by Potential Gain-of-Function Alleles. The American Journal of Human Genetics, 2018. 103(2): p. 171-187."
nmd_min_rank	"rank of the gene if it is class as having NMD constraint by Coban-Akdemir et. Al., 2018"	"Coban-Akdemir, Z., et al., Identifying Genes Whose Mutant Transcripts Cause Dominant Disease Traits by Potential Gain-of-Function Alleles. The American Journal of Human Genetics, 2018. 103(2): p. 171-187."
any_constraint	"""Y"" if the gene is classed as constrained by gnomAD, or any of the three sources for regional constraint (Havrilla, Samocha, Coban-Akdemir)"
any_reg_constraint	"""Y"" if the gene is classed as having constraint by any of the three sources for regional constraint (Havrilla, Samocha, Coban-Akdemir)"
MGI_ID	ID of gene in the mouse genome informatics database	Mouse Genome Informatics
lethal_MGI	"""Y"" if the gene is annotated with any lethal MP terms (table 2 s4) in homozygous KO mouse in MGI"	Mouse Genome Informatics
lethal_MP_ID	"IDs of the lethal MP terms annotated to the gene, if applicable"	Mouse Genome Informatics
lethal_MP_phen	"descriptions of the lethal MP terms annotated to the gene, if applicable"	Mouse Genome Informatics
all_MP_ID	IDs of all MP terms annotated to the gene	Mouse Genome Informatics
all_MP_phen	descriptions of all the MP terms annotated to the gene	Mouse Genome Informatics
high_MP_ID	IDs of the high-level broadly descriptive MP terms annotated to the gene	Mouse Genome Informatics
high_MP_phen	descriptions of the high-level broadly descriptive MP terms annotated to the gene	Mouse Genome Informatics
allele_info	Information on the type of allele present in the homozygous mouse KO of this gene in MGI	Mouse Genome Informatics
mouse_symbol	gene symbol orthologous to human gene symbol	Mouse Genome Informatics
lethal_IMPC	"""Y"" if the gene is annotated with any lethal MP terms (table 2 s4) in homozygous KO mouse in IMPC"	International Mouse Phenotyping Consortium
IMPC_all_MP_ID	IDs of all MP terms annotated to the gene in IMPC	International Mouse Phenotyping Consortium
IMPC_all_MP_phen	descriptions of all the MP terms annotated to the gene in IMPC	International Mouse Phenotyping Consortium
IMPC_lethal_MP_ID	"IDs of the lethal MP terms annotated to the gene in IMPC, if applicable"	International Mouse Phenotyping Consortium
IMPC_lethal_MP_phen	"descriptions of the lethal MP terms annotated to the gene in IMPC, if applicable"	International Mouse Phenotyping Consortium
IMPC_ko	"""Y"" if the gene has a homozygous mouse KO in available iMPC data"	International Mouse Phenotyping Consortium
mouse_ko	"""Y"" if the gene has a homozygous mouse KO in either IMPC or MGI data"
lethal_mouse	"""Y"" if the gene is lethal in homozygous KO mice in either IMPC or MGI"
lethal_het_MGI	"""Y"" if the gene is annotated with any lethal MP terms (table 2 s4) in heterozygous KO mouse in MGI"	Mouse Genome Informatics
lethal_het_MP_ID	"IDs of the lethal MP terms annotated to the gene in MGI heterozygous KOs, if applicable"	Mouse Genome Informatics
lethal_het_MP_phen	"descriptions of the lethal MP terms annotated to the gene in MGI heterozygous KOs, if applicable"	Mouse Genome Informatics
all_het_MP_ID	IDs of all MP terms annotated to the gene in MGI heterozygous KOs	Mouse Genome Informatics
all_het_MP_phen	descriptions of all the MP terms annotated to the gene in MGI heterozygous Kos	Mouse Genome Informatics
het_allele_info	Information on the type of allele present in the heterozygous mouse KO of this gene in MGI	Mouse Genome Informatics
lethal_het_IMPC	"""Y"" if the gene is annotated with any lethal MP terms (table 2 s4) in heterozygous KO mouse in IMPC"	International Mouse Phenotyping Consortium
IMPC_het_all_MP_ID	IDs of all MP terms annotated to the gene in IMPC heterozygous KOs	International Mouse Phenotyping Consortium
IMPC_het_all_MP_phen	descriptions of all the MP terms annotated to the gene in IMPC heterozygous Kos	International Mouse Phenotyping Consortium
IMPC_het_lethal_MP_ID	"IDs of the lethal MP terms annotated to the gene in IMPC heterozygous KOs, if applicable"	International Mouse Phenotyping Consortium
IMPC_het_lethal_MP_phen	"descriptions of the lethal MP terms annotated to the gene in IMPC heterozygous KOs, if applicable"	International Mouse Phenotyping Consortium
IMPC_het_ko	"""Y"" if the gene has heterozygous KO phenotype data available in IMPC"	International Mouse Phenotyping Consortium
mouse_het_ko	"""Y"" if the gene has heterozygous KO phenotype data available in either MGI or IMPC"
lethal_het_mouse	"""Y"" if the gene is annotated with any lethal MP terms (table 2 s4) in heterozygous KO mouse in either IMPC or MGI"
cell_ko	"""Y"" if the gene was assessed for cell essentiality by Blomen, Hart or Wang"	"Blomen, V.A., et al., Gene essentiality and synthetic lethality in haploid human cells. Science, 2015. 350(6264): p. 1092-1096.,Hart, T., et al., High-Resolution CRISPR Screens Reveal Fitness Genes and Genotype-Specific Cancer Liabilities. Cell, 2015. 163(6): p. 1515-1526.,Wang, T., et al., Identification and characterization of essential genes in the human genome. Science, 2015. 350(6264): p. 1…
cell_essential_hits	"Number of cell lines in which the gene was classed as essential throughout Blomen, Hart and Wang"	"Blomen, V.A., et al., Gene essentiality and synthetic lethality in haploid human cells. Science, 2015. 350(6264): p. 1092-1096.,Hart, T., et al., High-Resolution CRISPR Screens Reveal Fitness Genes and Genotype-Specific Cancer Liabilities. Cell, 2015. 163(6): p. 1515-1526.,Wang, T., et al., Identification and characterization of essential genes in the human genome. Science, 2015. 350(6264): p. 1…
cell_essential	"""Y"" if the gene hits our cutoff for cell essentiality of being essential in 3 or more cell lines"	"Blomen, V.A., et al., Gene essentiality and synthetic lethality in haploid human cells. Science, 2015. 350(6264): p. 1092-1096.,Hart, T., et al., High-Resolution CRISPR Screens Reveal Fitness Genes and Genotype-Specific Cancer Liabilities. Cell, 2015. 163(6): p. 1515-1526.,Wang, T., et al., Identification and characterization of essential genes in the human genome. Science, 2015. 350(6264): p. 1…
S2- Information on genes which are essential in a cell but non-lethal in a homozygous KO mouse
Column Name	Description	Source
gene	Gene symbols
mgd_id	ID of gene in the mouse genome informatics database	Mouse Genome Informatics
all_MP_phen	descriptions of all the MP terms annotated to the gene	Mouse Genome Informatics
high_MP_phen	descriptions of the high-level broadly descriptive MP terms annotated to the gene	Mouse Genome Informatics
prem_death	"""Y"" if the gene is associated with the phenotype term ""premature death"" in homozygous KO mice"	Mouse Genome Informatics
cellular_phenotype	"""Y"" if the gene is associated with the phenotype term ""cellular phenotype"" in homozygous KO mice"	Mouse Genome Informatics
"S3- list of 'candidate lethal' genes, which are essential in cells or mice but have no known phenotype in a human"
"S4- list of 385 additional mouse lethal genes, not meeting our recessive null allele criteria. "
Column Name	Description	Source
gene	Gene symbols
MGI_ID	ID of gene in the mouse genome informatics database	Mouse Genome Informatics
lethal_mgi_info	"comma-delimited, Parsed information on the allelic composition causing lethality"	Mouse Genome Informatics
allelic_composition	comma-delimited allelic compositions causing lethality in mice	Mouse Genome Informatics
allele_ID	MGI id of allele causing lethality	Mouse Genome Informatics
allele_info	Information on the class of genetic allele causing lethality	Mouse Genome Informatics
MP_ID	Lethal phenotypes associated with the allele/ allelic compositions listed	Mouse Genome Informatics

## Sheet: S1_GD_informatics_toolkit
hgnc_id	gene	gene_name	gene_family	omim	mim_number	phenotype	Inheritance_pattern	human_lethal_B	human_lethal_A	lethal_phen	lethal_inheritance	gnomAD	mis_z	syn_z	pLI	constrained	highest_ccr	ccr99	ccr99_n	regional_missense_constraint	regional_missense_gamma	nmd_min	nmd_min_rank	any_constraint	any_reg_constraint	MGI_ID	lethal_MGI	lethal_MP_ID	lethal_MP_phen	all_MP_ID	all_MP_phen	high_MP_ID	high_MP_phen	allele_info	mouse_symbol	lethal_IMPC	IMPC_all_MP_ID	IMPC_all_MP_phen	IMPC_lethal_MP_ID	IMPC_lethal_MP_phen	IMPC_ko	mouse_ko	lethal_mouse	lethal_het_MGI	lethal_het_MP_ID	lethal_het_MP_phen	all_het_MP_ID	all_het_MP_phen	het_allele_info
HGNC:5	A1BG	alpha-1-B glycoprotein	Immunoglobulin like domain containing					N	N		NA	Y	0.040701	-0.15241	3.3579e-08	N	88.9416	N		N		N		N	N	MGI:2152878																	N
HGNC:24086	A1CF	APOBEC1 complementation factor	RNA binding motif containing					N	N		NA	Y	1.0126	-0.38753	5.9743e-10	N	97.2419	N		N		N		N	N	MGI:1917115	Y	MP:0011094	embryonic lethality before implantation, complete penetrance	MP:0000352, MP:0011094, MP:0005140, MP:0005329, MP:0002795	decreased cell proliferation, dilated cardiomyopathy, decreased cardiac muscle contractility, abnormal myocardium layer morphology, embryonic lethality before implantation, complete penetrance	MP:0005387, MP:0005386, MP:0005388, MP:0005385, MP:0002873, MP:0010768, MP:0005369, MP:0005376, MP:0005384, MP:0005378	normal phenotype, muscle phenotype, homeostasis/metabolism phenotype, growth/size/body region phenotype, cellular phenotype, cardiovascular system phenotype, behavior/neurological phenotype, immune system phenotype, respiratory system phenotype, mortality/aging	Null/knockout|Reporter	A1cf							Y	Y
HGNC:7	A2M	alpha-2-macroglobulin	C3 and PZP like, alpha-2-macroglobulin domain containing					N	N		NA	Y	2.0872	1.8665	5.608e-11	N	98.5323	N		N		N		N	N	MGI:2449119																	N
HGNC:23336	A2ML1	alpha-2-macroglobulin like 1	C3 and PZP like, alpha-2-macroglobulin domain containing					N	N		NA	Y	0.4555	-0.056397	1.5564e-34	N	91.6535	N		N		N		N	N																		N
HGNC:30005	A3GALT2	alpha 1,3-galactosyltransferase 2	Glycosyltransferase family 6					N	N		NA	Y	0.32111	0.44417	1.1526e-07	N	90.8798	N		Y	0.190139	N		Y	Y	MGI:2685279																	N
HGNC:18149	A4GALT	alpha 1,4-galactosyltransferase (P blood group)	Alpha 1,4-glycosyltransferases|Blood group antigens	Y	607922	NOR polyagglutination syndrome, 111400 (3)		N	N		NA	Y	-0.093008	-1.339	7.499e-06	N	83.7347	N		N		N		N	N	MGI:3512453	N			MP:0008874, MP:0009747, MP:0009767	decreased physiological sensitivity to xenobiotic, impaired behavioral response to xenobiotic, decreased sensitivity to xenobiotic induced morbidity/mortality	MP:0005386, MP:0010768, MP:0005376	homeostasis/metabolism phenotype, behavior/neurological phenotype, mortality/aging		A4galt							Y	N
HGNC:17968	A4GNT	alpha-1,4-N-acetylglucosaminyltransferase	Alpha 1,4-glycosyltransferases					N	N		NA	Y	0.28021	-0.25012	0.1701	N	84.4057	N		N		N		N	N	MGI:2143261	N			MP:0001663, MP:0000351, MP:0001873, MP:0005493, MP:0005601, MP:0003721, MP:0008010, MP:0010792	increased cell proliferation, abnormal digestive system physiology, stomach inflammation, increased tumor growth/size, stomach epithelial hyperplasia, increased angiogenesis, increased gastric adenocarcinoma incidence, abnormal stomach mucosa morphology	MP:0005384, MP:0002006, MP:0005385, MP:0005381, MP:0005387	neoplasm, digestive/alimentary phenotype, cellular phenotype, cardiovascular system phenotype, immune system phenotype		A4gnt							Y	N
HGNC:13666	AAAS	aladin WD repeat nucleoporin	WD repeat domain containing|Nucleoporins	Y	605378	Achalasia-addisonianism-alacrimia syndrome, 231550 (3), Autosomal recessive	AR	Y	N	231550	AR	Y	-0.37426	0.1965	1.5378e-13	N	85.8583	N		N		N		N	N	MGI:2443767	N			MP:0001516, MP:0001262, MP:0001402, MP:0001417, MP:0001926	decreased body weight, hypoactivity, decreased exploration in new environment, abnormal motor coordination/balance, female infertility	MP:0005389, MP:0005386, MP:0005378	growth/size/body region phenotype, behavior/neurological phenotype, reproductive system phenotype		Aaas							Y	N
HGNC:21298	AACS	acetoacetyl-CoA synthetase	Acyl-CoA synthetase family					N	N		NA	Y	0.18491	0.6911	7.7542e-17	N	85.8668	N		N		N		N	N	MGI:1926144																	N
HGNC:17	AADAC	arylacetamide deacetylase	Lipases|Arylacetamide deacetylase family					N	N		NA	Y	0.33247	-0.62204	0.0025647	N	91.9732	N		N		N		N	N	MGI:1915008																	N
HGNC:24427	AADACL2	arylacetamide deacetylase like 2	Arylacetamide deacetylase family					N	N		NA	Y	0.25186	-0.28681	1.0332e-08	N	79.8803	N		N		N		N	N	MGI:3646333																	N
HGNC:32037	AADACL3	arylacetamide deacetylase like 3	Arylacetamide deacetylase family					N	N		NA	Y	-0.28913	-0.898	0.013173	N	80.6254	N		N		N		N	N	MGI:2685281																	N
HGNC:32038	AADACL4	arylacetamide deacetylase like 4	Arylacetamide deacetylase family					N	N		NA	Y	-0.89896	0.54486	0.00017273	N	88.1366	N		N		N		N	N	MGI:3650257																	N
HGNC:17929	AADAT	aminoadipate aminotransferase						N	N		NA	Y	2.4559	0.62521	0.14714	N	97.3933	N		N		N		N	N	MGI:1345167	N			MP:0001399, MP:0001525, MP:0002862, MP:0002882, MP:0003153	hyperactivity, impaired balance, altered righting response, abnormal neuron morphology, early eyelid opening	MP:0005386, MP:0003631, MP:0005391	nervous system phenotype, behavior/neurological phenotype, vision/eye phenotype		Aadat							Y	N
HGNC:16881	AAED1	AhpC/TSA antioxidant enzyme domain containing 1						N	N		NA	Y	0.20652	1.461	8.2619e-08	N		N		N		N		N	N	MGI:1913379																	N
HGNC:25662	AAGAB	alpha and gamma adaptin binding protein		Y	614888	Keratoderma, palmoplantar, punctate type IA, 148600 (3), Autosomal dominant	AD	N	N		NA	Y	-0.88882	-0.42537	3.8067e-07	N	85.9953	N		N		N		N	N	MGI:1914189																	N
HGNC:19679	AAK1	AP2 associated kinase 1						N	N		NA	Y	2.7308	0.34374	1	Y	99.0125	Y	1	N		N		Y	Y	MGI:1098687	N			MP:0011967	increased or absent threshold for auditory brainstem response	MP:0005377	hearing/vestibular/ear phenotype		Aak1	Y	MP:0011110, MP:0001399, MP:0002764, MP:0001489, MP:0002590, MP:0002574, MP:0003921, MP:0004924, MP:0003731, MP:0011967, MP:0010053, MP:0005179, MP:0002067, MP:0005567, MP:0005419	preweaning lethality, incomplete penetrance, hyperactivity, short tibia, decreased startle reflex, increased mean corpuscular volume, increased vertical activity, abnormal heart left ventricle morphology, abnormal behavior, abnormal retinal outer nuclear layer morphology, increased or absent threshold for auditory brainstem response, decreased grip strength, decreased circulating cholesterol leve…	MP:0011110	preweaning lethality, incomplete penetrance	Y	Y	Y
HGNC:30205	AAMDC	adipogenesis associated Mth938 domain containing						N	N		NA	Y	-0.12892	-0.61539	2.1993e-05	N	78.3769	N		N		Y	158	Y	Y	MGI:1913523																	N
HGNC:18	AAMP	angio associated migratory cell protein	WD repeat domain containing					N	N		NA	Y	1.7254	0.064479	0.75169	N	93.7414	N		N		N		N	N	MGI:107809																	N
HGNC:19	AANAT	aralkylamine N-acetyltransferase	GCN5 related N-acetyltransferases					N	N		NA	Y	0.12619	-0.41205	0.0027098	N	83.6503	N		N		N		N	N	MGI:1328365																	N
HGNC:15886	AAR2	AAR2 splicing factor homolog						N	N		NA	Y	0.94985	0.55872	8.8549e-06	N	87.8829	N		N		N		N	N	MGI:1915545																	N
HGNC:33842	AARD	alanine and arginine rich domain containing protein						N	N		NA	Y	-0.36448	-0.27453	0.32549	N	69.8227	N		N		Y	224	Y	Y	MGI:2181621																	N
HGNC:20	AARS	alanyl-tRNA synthetase	Aminoacyl tRNA synthetases, Class II	Y	601065	Charcot-Marie-Tooth disease, axonal, type 2N, 613287 (3), Autosomal dominant, Epileptic encephalopathy, early infantile, 29, 616339 (3), Autosomal recessive	AR,AD	N	N		NA	Y	0.14704	-1.036	8.0844e-09	N	96.8099	N		N		N		N	N	MGI:2384560	Y	MP:0013292	embryonic lethality prior to organogenesis	MP:0013292	embryonic lethality prior to organogenesis	MP:0005384, MP:0005369, MP:0005378, MP:0010771, MP:0003631, MP:0005385, MP:0010768, MP:0005386	nervous system phenotype, muscle phenotype, growth/size/body region phenotype, cellular phenotype, cardiovascular system phenotype, behavior/neurological phenotype, mortality/aging, integument phenotype	Hypomorph|Inducible	Aars							Y	Y	N			MP:0000876	Purkinje cell degeneration
HGNC:21022	AARS2	alanyl-tRNA synthetase 2, mitochondrial	Aminoacyl tRNA synthetases, Class II	Y	612035	Combined oxidative phosphorylation deficiency 8, 614096 (3), Autosomal recessive, Leukoencephalopathy, progressive, with ovarian failure, 615889 (3), Autosomal recessive	AR	Y	Y	614096	AR	Y	0.083882	1.5356	2.651e-17	N	91.3593	N		N		Y	352	Y	Y	MGI:2681839	Y	MP:0011100	preweaning lethality, complete penetrance	MP:0011100	preweaning lethality, complete penetrance	MP:0010768, MP:0005385	cardiovascular system phenotype, mortality/aging	Null/knockout|Reporter	Aars2	Y	MP:0011100	preweaning lethality, complete penetrance	MP:0011100	preweaning lethality, complete penetrance	Y	Y	Y	N			MP:0002753, MP:0003921	dilated heart left ventricle, abnormal heart left ventricle morphology
HGNC:28417	AARSD1	alanyl-tRNA synthetase domain containing 1						N	N		NA	Y	0.016641	-0.077274	3.3662e-09	N	81.738	N		N		N		N	N	MGI:1916934																	N
HGNC:23993	AASDH	aminoadipate-semialdehyde dehydrogenase	Acyl-CoA synthetase family					N	N		NA	Y	0.34402	1.0734	1.3788e-13	N	95.3119	N		N		N		N	N	MGI:2442517																	N
HGNC:14235	AASDHPPT	aminoadipate-semialdehyde dehydrogenase-phosphopantetheinyl transferase						N	N		NA	Y	0.48797	0.17832	0.036069	N	84.8723	N		N		N		N	N	MGI:1914868										Y	MP:0011100	preweaning lethality, complete penetrance	MP:0011100	preweaning lethality, complete penetrance	Y	Y	Y
HGNC:17366	AASS	aminoadipate-semialdehyde synthase		Y	605113	Hyperlysinemia, 238700 (3), Autosomal recessive	AR	N	N		NA	Y	1.0258	0.56706	2.5265e-12	N	97.3081	N		N		N		N	N	MGI:1353573																	N
HGNC:19235	AATF	apoptosis antagonizing transcription factor						N	N		NA	Y	0.39723	-0.12217	9.8076e-11	N	89.5671	N		N		N		N	N	MGI:1929608																	N
HGNC:21	AATK	apoptosis associated tyrosine kinase	Receptor Tyrosine Kinases|Protein phosphatase 1 regulatory subunits					N	N		NA	Y	1.0477	-2.2864	0.5562	N	99.6397	Y	2	N		N		Y	Y	MGI:1197518	N			MP:0000774, MP:0005404, MP:0004768, MP:0008415	decreased brain size, abnormal axonal transport, abnormal axon morphology, abnormal neurite morphology	MP:0003631	nervous system phenotype		Aatk							Y	N
HGNC:23	ABAT	4-aminobutyrate aminotransferase		Y	137150	GABA-transaminase deficiency, 613163 (3), Autosomal recessive	AR	Y	N	613163	AR	Y	0.60247	-0.81279	0.006047	N	86.8167	N		N		N		N	N	MGI:2443582										Y	MP:0011100	preweaning lethality, complete penetrance	MP:0011100	preweaning lethality, complete penetrance	Y	Y	Y
HGNC:29	ABCA1	ATP binding cassette subfamily A member 1	ATP binding cassette subfamily A	Y	600046	HDL deficiency, type 2, 604091 (3), Tangier disease, 205400 (3), Autosomal recessive	AR	N	N		NA	Y	2.0261	-1.1834	3.5266e-12	N	97.262	N		Y	0.373909	N		Y	Y	MGI:99607	Y	MP:0011086, MP:0011109, MP:0011090, MP:0011100	postnatal lethality, incomplete penetrance, perinatal lethality, incomplete penetrance, preweaning lethality, complete penetrance, lethality throughout fetal growth and development, incomplete penetrance	MP:0000639, MP:0001265, MP:0001126, MP:0001730, MP:0000703, MP:0001120, MP:0001182, MP:0001923, MP:0000521, MP:0001716, MP:0000186, MP:0001954, MP:0000276, MP:0002628, MP:0002625, MP:0002647, MP:0002743, MP:0002784, MP:0005181, MP:0005185, MP:0005179, MP:0005264, MP:0005330, MP:0003984, MP:0009080, MP:0011086, MP:0011109, MP:0020519, MP:0002118, MP:0000642, MP:0001175, MP:0001262, MP:0002270, MP:…	decreased circulating LDL cholesterol level, decreased circulating HDL cholesterol level, heart right ventricle hypertrophy, abnormal kidney cortex morphology, abnormal adrenal gland morphology, enlarged adrenal glands, enlarged spleen, abnormal thymus morphology, abnormal uterus morphology, abnormal ovary morphology, abnormal lung morphology, lung hemorrhage, decreased body weight, decreased bod…	MP:0005381, MP:0003631, MP:0005391, MP:0005387, MP:0005390, MP:0005367, MP:0005380, MP:0005370, MP:0005388, MP:0005385, MP:0005397, MP:0005389, MP:0010768, MP:0001186, MP:0005379, MP:0005369, MP:0005376, MP:0005384, MP:0005378	pigmentation phenotype, nervous system phenotype, renal/urinary system phenotype, muscle phenotype, liver/biliary system phenotype, homeostasis/metabolism phenotype, growth/size/body region phenotype, endocrine/exocrine gland phenotype, embryo phenotype, digestive/alimentary phenotype, cellular phenotype, cardiovascular system phenotype, immune system phenotype, respiratory system phenotype, repr…	Null/knockout, Null/knockout|Reporter	Abca1	Y	MP:0001697, MP:0011100	abnormal embryo size, preweaning lethality, complete penetrance	MP:0011100	preweaning lethality, complete penetrance	Y	Y	Y	N			MP:0001182, MP:0001923, MP:0001716, MP:0000186, MP:0001954, MP:0000276, MP:0002625, MP:0005179, MP:0005330, MP:0002118, MP:0001175, MP:0000183, MP:0006084, MP:0001325, MP:0001697, MP:0005103	decreased circulating LDL cholesterol level, decreased circulating HDL cholesterol level, heart right ventricle hypertrophy, abnormal lung morphology, lung hemorrhage, abnormal retina morphology, abnormal embryo size, abnormal placenta labyrinth morphology, reduced female fertility, respiratory distress, abnormal lipid homeostasis, heart left ventricle hypertrophy, abnormal retinal pigmentation, …
HGNC:32	ABCA2	ATP binding cassette subfamily A member 2	ATP binding cassette subfamily A					N	N		NA	Y	5.5059	-2.2819	1	Y	99.5357	Y	2	Y	0.403335	N		Y	Y	MGI:99606	N			MP:0001516, MP:0001262, MP:0000745, MP:0001399, MP:0002574, MP:0001488, MP:0003459, MP:0003858, MP:0003871, MP:0002572, MP:0001547, MP:0001525, MP:0001923, MP:0009763	tremors, decreased body weight, hyperactivity, increased startle reflex, abnormal motor coordination/balance, impaired balance, abnormal lipid level, reduced female fertility, abnormal emotion/affect behavior, increased vertical activity, increased fear-related response, enhanced coordination, abnormal myelin sheath morphology, increased sensitivity to induced morbidity/mortality	MP:0005378, MP:0005376, MP:0005386, MP:0010768, MP:0005389, MP:0003631	nervous system phenotype, homeostasis/metabolism phenotype, growth/size/body region phenotype, behavior/neurological phenotype, reproductive system phenotype, mortality/aging		Abca2							Y	N
HGNC:33	ABCA3	ATP binding cassette subfamily A member 3	ATP binding cassette subfamily A	Y	601615	Surfactant metabolism dysfunction, pulmonary, 3, 610921 (3), Autosomal recessive	AR	Y	N	610921	AR	Y	0.4334	-3.0729	6.8033e-08	N	95.1294	N		N		N		N	N	MGI:1351617	Y	MP:0011087, MP:0011101	neonatal lethality, complete penetrance, prenatal lethality, incomplete penetrance	MP:0002118, MP:0001953, MP:0001575, MP:0005202, MP:0004780, MP:0010814, MP:0010819, MP:0010909, MP:0011087, MP:0001176, MP:0001177, MP:0002275, MP:0004781, MP:0010018, MP:0010813, MP:0010817, MP:0010825, MP:0010897, MP:0011143, MP:0011163, MP:0001954, MP:0004782, MP:0002270, MP:0001179, MP:0011101	abnormal lung development, atelectasis, thick pulmonary interalveolar septum, cyanosis, respiratory failure, respiratory distress, abnormal lipid homeostasis, abnormal pulmonary alveolus morphology, abnormal type II pneumocyte morphology, abnormal surfactant secretion, abnormal surfactant composition, abnormal surfactant physiology, lethargy, pulmonary vascular congestion, abnormal alveolar lamel…	MP:0005385, MP:0010768, MP:0005388, MP:0005386, MP:0005376	homeostasis/metabolism phenotype, cardiovascular system phenotype, behavior/neurological phenotype, respiratory system phenotype, mortality/aging	Null/knockout, Reporter|Null/knockout	Abca3	Y	MP:0011100	preweaning lethality, complete penetrance	MP:0011100	preweaning lethality, complete penetrance	Y	Y	Y	N			MP:0001176, MP:0004782, MP:0010890	abnormal lung development, abnormal surfactant physiology, decreased alveolar lamellar body number
HGNC:34	ABCA4	ATP binding cassette subfamily A member 4	ATP binding cassette subfamily A	Y	601691	Cone-rod dystrophy 3, 604116 (3), Fundus flavimaculatus, 248200 (3), Autosomal recessive, Retinal dystrophy, early-onset severe, 248200 (3), Autosomal recessive, Retinitis pigmentosa 19, 601718 (3), Autosomal recessive, Stargardt disease 1, 248200 (3), Autosomal recessive	AR	N	N		NA	Y	-0.43057	-1.407	5.8485e-47	N	94.8083	N		N		N		N	N	MGI:109424	N			MP:0005201, MP:0005239, MP:0005253, MP:0003011, MP:0003729, MP:0008450, MP:0011232, MP:0008515, MP:0008584, MP:0004609, MP:0008075	delayed dark adaptation, abnormal photoreceptor outer segment morphology, vertebral fusion, abnormal retinal pigment epithelium morphology, abnormal Bruch membrane morphology, abnormal eye physiology, decreased CD4-positive, alpha beta T cell number, retinal photoreceptor degeneration, thin retinal outer nuclear layer, photoreceptor outer segment degeneration, abnormal vitamin A level	MP:0001186, MP:0005385, MP:0005397, MP:0005391, MP:0003631, MP:0005390, MP:0005376, MP:0005387	pigmentation phenotype, nervous system phenotype, homeostasis/metabolism phenotype, cardiovascular system phenotype, immune system phenotype, skeleton phenotype, vision/eye phenotype, hematopoietic system phenotype		Abca4	N	MP:0008075, MP:0004609	decreased CD4-positive, alpha beta T cell number, vertebral fusion			Y	Y	N	N			MP:0005561	increased mean corpuscular hemoglobin
HGNC:35	ABCA5	ATP binding cassette subfamily A member 5	ATP binding cassette subfamily A					N	N		NA	Y	0.60698	-0.085993	1.2709e-24	N	96.9169	N		N		N		N	N	MGI:2386607	N			MP:0000609, MP:0002750, MP:0005314, MP:0002795, MP:0003503, MP:0004566, MP:0004696, MP:0020409, MP:0000598, MP:0002083, MP:0001785, MP:0000745, MP:0010017	abnormal liver morphology, abnormal liver physiology, tremors, edema, premature death, exophthalmos, dilated cardiomyopathy, decreased activity of thyroid, myocardial fiber degeneration, abnormal thyroid follicle morphology, absent thyroid gland, visceral vascular congestion, abnormal cardiac thrombosis	MP:0005391, MP:0005370, MP:0005386, MP:0005385, MP:0010768, MP:0005379, MP:0005369, MP:0005376	muscle phenotype, liver/biliary system phenotype, homeostasis/metabolism phenotype, endocrine/exocrine gland phenotype, cardiovascular system phenotype, behavior/neurological phenotype, vision/eye phenotype, mortality/aging		Abca5							Y	N
HGNC:36	ABCA6	ATP binding cassette subfamily A member 6	ATP binding cassette subfamily A					N	N		NA	Y	-0.41834	0.69572	1.0619e-25	N	95.3712	N		N		N		N	N	MGI:1923434	N			MP:0002608, MP:0005419, MP:0002968, MP:0005567, MP:0009141	increased hematocrit, increased circulating alkaline phosphatase level, decreased circulating serum albumin level, decreased circulating total protein level, increased prepulse inhibition	MP:0005397, MP:0003631, MP:0005376	nervous system phenotype, homeostasis/metabolism phenotype, hematopoietic system phenotype		Abca6	N	MP:0002608, MP:0005567, MP:0005419	increased hematocrit, decreased circulating total protein level, decreased circulating serum albumin level			Y	Y	N
HGNC:37	ABCA7	ATP binding cassette subfamily A member 7	ATP binding cassette subfamily A					N	N		NA	Y	-1.0897	-0.5931	4.4592e-55	N	96.0753	N		N		N		N	N	MGI:1351646	N			MP:0001783, MP:0000186, MP:0005179, MP:0002989, MP:0005385, MP:0003928, MP:0013279	decreased circulating HDL cholesterol level, decreased white adipose tissue amount, small kidney, increased heart rate variability, decreased circulating cholesterol level, cardiovascular system phenotype, increased fasted circulating glucose level	MP:0005375, MP:0005376, MP:0005385, MP:0005367	renal/urinary system phenotype, adipose tissue phenotype, homeostasis/metabolism phenotype, cardiovascular system phenotype		Abca7	N	MP:0013279, MP:0003928, MP:0005560, MP:0005385	increased fasted circulating glucose level, increased heart rate variability, decreased circulating glucose level, cardiovascular system phenotype			Y	Y	N
HGNC:38	ABCA8	ATP binding cassette subfamily A member 8	ATP binding cassette subfamily A					N	N		NA	Y	-0.16019	0.82415	5.1249e-51	N	94.5689	N		N		N		N	N	MGI:1351668|MGI:2386846																	N
HGNC:39	ABCA9	ATP binding cassette subfamily A member 9	ATP binding cassette subfamily A					N	N		NA	Y	0.96204	0.66771	9.8284e-45	N	90.6083	N		N		N		N	N	MGI:2386796										N	MP:0011275	abnormal behavioral response to light			Y	Y	N
HGNC:30	ABCA10	ATP binding cassette subfamily A member 10	ATP binding cassette subfamily A					N	N		NA	Y	0.037649	0.25397	2.6533e-33	N	96.0081	N		N		Y	431	Y	Y																		N
HGNC:14637	ABCA12	ATP binding cassette subfamily A member 12	ATP binding cassette subfamily A	Y	607800	Ichthyosis, congenital, autosomal recessive 4A, 601277 (3), Autosomal recessive, Ichthyosis, congenital, autosomal recessive 4B (harlequin), 242500 (3), Autosomal recessive	AR	N	N		NA	Y	1.906	-0.17414	1.344e-14	N	95.7762	N		N		N		N	N	MGI:2676312	Y	MP:0011100, MP:0011087	neonatal lethality, complete penetrance, preweaning lethality, complete penetrance	MP:0011100, MP:0001429, MP:0001216, MP:0001190, MP:0001191, MP:0002270, MP:0001177, MP:0001179, MP:0001192, MP:0001196, MP:0001212, MP:0001198, MP:0001242, MP:0002275, MP:0002796, MP:0003773, MP:0003941, MP:0004780, MP:0009431, MP:0009608, MP:0009674, MP:0010018, MP:0010814, MP:0011087, MP:0002118, MP:0001230, MP:0003427	atelectasis, thick pulmonary interalveolar septum, reddish skin, abnormal skin condition, scaly skin, shiny skin, tight skin, skin lesions, abnormal epidermal layer morphology, epidermal desquamation, hyperkeratosis, dehydration, abnormal lipid homeostasis, abnormal pulmonary alveolus morphology, abnormal type II pneumocyte morphology, impaired skin barrier function, parakeratosis, eclabion, abno…	MP:0005382, MP:0005376, MP:0005384, MP:0005385, MP:0005378, MP:0010768, MP:0010771, MP:0005388, MP:0005386	homeostasis/metabolism phenotype, growth/size/body region phenotype, craniofacial phenotype, cellular phenotype, cardiovascular system phenotype, behavior/neurological phenotype, respiratory system phenotype, mortality/aging, integument phenotype	Null/knockout	Abca12							Y	Y
HGNC:14638	ABCA13	ATP binding cassette subfamily A member 13	ATP binding cassette subfamily A					N	N		NA	Y	-1.0487	-0.33511	4.7827e-112	N	98.2807	N		N		N		N	N	MGI:2388707	N			MP:0001415, MP:0005566, MP:0009198	increased exploration in new environment, decreased blood urea nitrogen level, abnormal male genitalia morphology	MP:0005376, MP:0005389, MP:0005386	homeostasis/metabolism phenotype, behavior/neurological phenotype, reproductive system phenotype		Abca13	N	MP:0002591, MP:0002590, MP:0009198, MP:0005566, MP:0005642	decreased mean corpuscular volume, increased mean corpuscular volume, abnormal male genitalia morphology, decreased blood urea nitrogen level, decreased mean corpuscular hemoglobin concentration			Y	Y	N
HGNC:40	ABCB1	ATP binding cassette subfamily B member 1	CD molecules|ATP binding cassette subfamily B					N	N		NA	Y	1.5414	-0.23943	1.3094e-05	N	94.372	N		N		N		N	N	MGI:97570	N			MP:0005167, MP:0008873, MP:0008875, MP:0004611, MP:0004999, MP:0008351, MP:0008401, MP:0000511, MP:0000491, MP:0000488, MP:0000512, MP:0002461, MP:0002495, MP:0002497, MP:0002494, MP:0005037, MP:0005150, MP:0002816, MP:0003304, MP:0003945, MP:0004842, MP:0008499, MP:0008500, MP:0008501, MP:0008502, MP:0013803	abnormal intestinal epithelium morphology, crypts of Lieberkuhn abscesses, abnormal intestinal mucosa morphology, intestinal ulcer, increased immunoglobulin level, increased IgM level, increased IgA level, increased IgE level, colitis, large intestinal inflammation, abnormal lymphocyte physiology, increased susceptibility to ototoxicity-induced hearing loss, abnormal large intestine crypts of Lie…	MP:0005387, MP:0003631, MP:0005377, MP:0005381, MP:0010768, MP:0005385, MP:0005397, MP:0005386, MP:0005370, MP:0005376, MP:0005379, MP:0005378	nervous system phenotype, liver/biliary system phenotype, homeostasis/metabolism phenotype, hearing/vestibular/ear phenotype, growth/size/body region phenotype, endocrine/exocrine gland phenotype, digestive/alimentary phenotype, cardiovascular system phenotype, behavior/neurological phenotype, immune system phenotype, hematopoietic system phenotype, mortality/aging		Abcb1a							Y	N
HGNC:45	ABCB4	ATP binding cassette subfamily B member 4	ATP binding cassette subfamily B	Y	171060	Cholestasis, intrahepatic, of pregnancy, 3, 614972 (3), Autosomal recessive, Autosomal dominant, Cholestasis, progressive familial intrahepatic 3, 602347 (3), Autosomal recessive, Gallbladder disease 1, 600803 (3), Autosomal recessive, Autosomal dominant	AR,AD	Y	Y	614972, 600803	AR,AD	Y	2.2037	1.1213	4.5486e-07	N	95.1505	N		N		N		N	N	MGI:97569	N			MP:0002138, MP:0002139, MP:0000607, MP:0000599, MP:0001569, MP:0001654, MP:0000610, MP:0001860, MP:0001923, MP:0001573, MP:0000202, MP:0000203, MP:0005415, MP:0002928, MP:0003253, MP:0003254, MP:0003255, MP:0003256, MP:0003331, MP:0003888, MP:0004772, MP:0004773, MP:0008991, MP:0008993, MP:0009642, MP:0002118, MP:0001570, MP:0001656, MP:0002647, MP:0005179, MP:0005344, MP:0005343, MP:0002941, MP:…	decreased bone mineral density, abnormal trabecular bone morphology, decreased circulating calcium level, abnormal circulating alkaline phosphatase level, abnormal circulating aspartate transaminase level, abnormal liver morphology, enlarged liver, abnormal hepatocyte morphology, cholestasis, enlarged spleen, weight loss, increased circulating phosphate level, abnormal circulating bilirubin level…	MP:0005370, MP:0002006, MP:0005389, MP:0005397, MP:0005385, MP:0005381, MP:0005390, MP:0005384, MP:0005387, MP:0005376, MP:0005379, MP:0005378	neoplasm, liver/biliary system phenotype, homeostasis/metabolism phenotype, growth/size/body region phenotype, endocrine/exocrine gland phenotype, digestive/alimentary phenotype, cellular phenotype, cardiovascular system phenotype, immune system phenotype, reproductive system phenotype, skeleton phenotype, hematopoietic system phenotype		Abcb4	N	MP:0001402, MP:0001488, MP:0001260, MP:0001262, MP:0004924, MP:0010053	hypoactivity, increased startle reflex, increased body weight, decreased body weight, abnormal behavior, decreased grip strength			Y	Y	N
HGNC:46	ABCB5	ATP binding cassette subfamily B member 5	ATP binding cassette subfamily B					N	N		NA						87.8829	N		N		N			N	MGI:1924956																	N
HGNC:47	ABCB6	ATP binding cassette subfamily B member 6 (Langereis blood group)	Blood group antigens|ATP binding cassette subfamily B	Y	605452	Dyschromatosis universalis hereditaria 3, 615402 (3), Autosomal dominant, Microphthalmia, isolated, with coloboma 7, 614497 (3), Autosomal dominant, Pseudohyperkalemia, familial, 2, due to red cell leak, 609153 (3), Autosomal dominant	AD	N	N		NA	Y	-0.078263	-1.6796	1.5314e-18	N	96.3483	N		N		N		N	N	MGI:1921354	Y	MP:0010831	lethality, incomplete penetrance	MP:0000245, MP:0006036, MP:0003656, MP:0008873, MP:0009766, MP:0010831, MP:0008874, MP:0001284, MP:0002966	abnormal erythropoiesis, absent vibrissae, decreased circulating alkaline phosphatase level, abnormal erythrocyte physiology, abnormal mitochondrial physiology, increased physiological sensitivity to xenobiotic, decreased physiological sensitivity to xenobiotic, increased sensitivity to xenobiotic induced morbidity/mortality, lethality, incomplete penetrance	MP:0010768, MP:0005397, MP:0005384, MP:0005376, MP:0010771	homeostasis/metabolism phenotype, cellular phenotype, hematopoietic system phenotype, mortality/aging, integument phenotype	Null/knockout	Abcb6	N	MP:0002966, MP:0002098	decreased circulating alkaline phosphatase level, abnormal vibrissa morphology			Y	Y	Y
HGNC:48	ABCB7	ATP binding cassette subfamily B member 7	ATP binding cassette subfamily B	Y	300135	Anemia, sideroblastic, with ataxia, 301310 (3), X-linked recessive	XLr	N	N		NA	Y	3.0579	0.14118	0.99996	Y		N		Y	0.384709	N		Y	Y	MGI:109533	Y	MP:0002080	prenatal lethality	MP:0002080	prenatal lethality	MP:0005380, MP:0005370, MP:0010768, MP:0005385, MP:0005376, MP:0005378, MP:0005384	liver/biliary system phenotype, homeostasis/metabolism phenotype, growth/size/body region phenotype, embryo phenotype, cellular phenotype, cardiovascular system phenotype, mortality/aging	Null/knockout	Abcb7							Y	Y	Y	MP:0002080	prenatal lethality	MP:0002080, MP:0003121	prenatal lethality, genetic imprinting	Null/knockout
HGNC:49	ABCB8	ATP binding cassette subfamily B member 8	ATP binding cassette subfamily B					N	N		NA	Y	0.35878	0.96766	9.6114e-16	N	93.3403	N		N		N		N	N	MGI:1351667																	N
HGNC:50	ABCB9	ATP binding cassette subfamily B member 9	ATP binding cassette subfamily B					N	N		NA	Y	1.1046	0.4403	0.00029903	N	92.8056	N		N		N		N	N	MGI:1861729	N			MP:0002768	small adrenal glands	MP:0005379	endocrine/exocrine gland phenotype		Abcb9	N	MP:0002768	small adrenal glands			Y	Y	N
HGNC:41	ABCB10	ATP binding cassette subfamily B member 10	ATP binding cassette subfamily B					N	N		NA	Y	1.3557	-0.37036	1.7016e-08	N	92.8056	N		N		Y	326	Y	Y	MGI:1860508	Y	MP:0011092, MP:0011098	embryonic lethality, complete penetrance, embryonic lethality during organogenesis, complete penetrance	MP:0011092, MP:0000598, MP:0000607, MP:0000609, MP:0001770, MP:0001588, MP:0003396, MP:0003674, MP:0003717, MP:0011098, MP:0013657	abnormal liver morphology, abnormal hepatocyte morphology, abnormal liver physiology, abnormal hemoglobin, abnormal iron level, abnormal embryonic hematopoiesis, oxidative stress, pallor, embryonic lethality, complete penetrance, embryonic lethality during organogenesis, complete penetrance, abnormal blood cell morphology	MP:0005370, MP:0005380, MP:0005397, MP:0005385, MP:0010768, MP:0010771, MP:0005376, MP:0005384	liver/biliary system phenotype, homeostasis/metabolism phenotype, embryo phenotype, cellular phenotype, cardiovascular system phenotype, hematopoietic system phenotype, mortality/aging, integument phenotype	Reporter|Null/knockout, Null/knockout	Abcb10							Y	Y	N			MP:0006036, MP:0006143, MP:0003674, MP:0006264, MP:0004485	oxidative stress, increased response of heart to induced stress, abnormal mitochondrial physiology, increased systemic arterial diastolic blood pressure, decreased systemic arterial systolic blood pressure
HGNC:42	ABCB11	ATP binding cassette subfamily B member 11	ATP binding cassette subfamily B	Y	603201	Cholestasis, benign recurrent intrahepatic, 2, 605479 (3), Autosomal recessive, Cholestasis, progressive familial intrahepatic 2, 601847 (3), Autosomal recessive	AR	N	N		NA	Y	1.2439	-1.3759	5.2464e-12	N	98.0661	N		N		N		N	N	MGI:1351619	Y	MP:0011110	preweaning lethality, incomplete penetrance	MP:0000607, MP:0000599, MP:0001262, MP:0001732, MP:0005415, MP:0005439, MP:0003982, MP:0004772, MP:0004774, MP:0004777, MP:0004789, MP:0008991, MP:0011110, MP:0001325, MP:0005343, MP:0002941, MP:0002968, MP:0005627, MP:0003960	enlarged liver, abnormal hepatocyte morphology, decreased body weight, abnormal retina morphology, postnatal growth retardation, increased circulating alanine transaminase level, increased circulating alkaline phosphatase level, increased lean body mass, increased cholesterol level, abnormal bile secretion, abnormal bile salt level, abnormal phospholipid level, increased bile salt level, increase…	MP:0005391, MP:0010768, MP:0005386, MP:0005370, MP:0005388, MP:0005376, MP:0005378	liver/biliary system phenotype, homeostasis/metabolism phenotype, growth/size/body region phenotype, behavior/neurological phenotype, respiratory system phenotype, vision/eye phenotype, mortality/aging	Reporter|Null/knockout	Abcb11	Y	MP:0011110, MP:0003960	preweaning lethality, incomplete penetrance, increased lean body mass	MP:0011110	preweaning lethality, incomplete penetrance	Y	Y	Y	N			MP:0001175, MP:0004924	abnormal lung morphology, abnormal behavior
HGNC:51	ABCC1	ATP binding cassette subfamily C member 1	ATP binding cassette subfamily C					N	N		NA	Y	1.8585	-1.8639	0.0064235	N	93.7071	N		N		N		N	N	MGI:102676	N			MP:0001764, MP:0008873, MP:0001876, MP:0002423, MP:0009766	abnormal homeostasis, decreased inflammatory response, abnormal mast cell physiology, increased physiological sensitivity to xenobiotic, increased sensitivity to xenobiotic induced morbidity/mortality	MP:0005376, MP:0005387, MP:0003631, MP:0005397, MP:0010768	nervous system phenotype, homeostasis/metabolism phenotype, immune system phenotype, hematopoietic system phenotype, mortality/aging		Abcc1							Y	N
HGNC:53	ABCC2	ATP binding cassette subfamily C member 2	ATP binding cassette subfamily C	Y	601107	Dubin-Johnson syndrome, 237500 (3), Autosomal recessive	AR	N	N		NA	Y	-0.76653	-0.036673	7.4967e-47	N	88.1366	N		N		N		N	N	MGI:1352447	N			MP:0002136, MP:0000609, MP:0005344, MP:0002874, MP:0002981, MP:0004772, MP:0008875, MP:0009642, MP:0011464, MP:0005178, MP:0002966, MP:0004773, MP:0008873, MP:0005562, MP:0003917	abnormal liver physiology, abnormal kidney physiology, decreased hemoglobin content, decreased circulating alkaline phosphatase level, increased liver weight, increased kidney weight, abnormal bile secretion, abnormal bile composition, increased circulating cholesterol level, increased circulating bilirubin level, decreased mean corpuscular hemoglobin, increased physiological sensitivity to xenob…	MP:0005367, MP:0005376, MP:0005370, MP:0005397	renal/urinary system phenotype, liver/biliary system phenotype, homeostasis/metabolism phenotype, hematopoietic system phenotype		Abcc2	N	MP:0002591, MP:0003917, MP:0008935, MP:0005562, MP:0005344	decreased mean corpuscular volume, increased kidney weight, decreased mean platelet volume, decreased mean corpuscular hemoglobin, increased circulating bilirubin level			Y	Y	N
HGNC:54	ABCC3	ATP binding cassette subfamily C member 3	ATP binding cassette subfamily C					N	N		NA	Y	0.63718	1.1997	7.3506e-27	N	96.1613	N		N		N		N	N	MGI:1923658	N			MP:0005365, MP:0008875, MP:0001982, MP:0005344, MP:0004774	decreased chemically-elicited antinociception, abnormal bile salt level, increased circulating bilirubin level, abnormal bile salt homeostasis, abnormal xenobiotic pharmacokinetics	MP:0005376, MP:0010771, MP:0005386	homeostasis/metabolism phenotype, behavior/neurological phenotype, integument phenotype		Abcc3							Y	N
HGNC:55	ABCC4	ATP binding cassette subfamily C member 4	ATP binding cassette subfamily C					N	N		NA	Y	1.7468	-0.67077	7.8739e-08	N	95.381	N		N		N		N	N	MGI:2443111	N			MP:0005167, MP:0006088, MP:0006272, MP:0000511, MP:0001263, MP:0000496, MP:0001858, MP:0000711, MP:0000692, MP:0002356, MP:0003306, MP:0008470, MP:0008537, MP:0009642, MP:0009763	abnormal small intestine morphology, abnormal intestinal mucosa morphology, small spleen, thymus cortex hypoplasia, weight loss, intestinal inflammation, abnormal spleen red pulp morphology, small intestinal inflammation, abnormal blood-brain barrier function, abnormal blood-cerebrospinal fluid barrier function, abnormal urine organic anion level, abnormal spleen B cell follicle morphology, incre…	MP:0005386, MP:0005397, MP:0005385, MP:0010768, MP:0005381, MP:0003631, MP:0005387, MP:0005367, MP:0005378, MP:0010771, MP:0005379, MP:0005376	nervous system phenotype, renal/urinary system phenotype, homeostasis/metabolism phenotype, growth/size/body region phenotype, endocrine/exocrine gland phenotype, digestive/alimentary phenotype, cardiovascular system phenotype, behavior/neurological phenotype, immune system phenotype, hematopoietic system phenotype, mortality/aging, integument phenotype		Abcc4							Y	N
HGNC:56	ABCC5	ATP binding cassette subfamily C member 5	ATP binding cassette subfamily C					N	N		NA	Y	3.7021	1.0632	0.016424	Y	97.1828	N		N		N		Y	N	MGI:1351644										N	MP:0001513, MP:0000221, MP:0005293, MP:0005016, MP:0005012, MP:0005560	limb grasping, decreased leukocyte cell number, impaired glucose tolerance, decreased lymphocyte cell number, decreased eosinophil cell number, decreased circulating glucose level			Y	Y	N
HGNC:57	ABCC6	ATP binding cassette subfamily C member 6	ATP binding cassette subfamily C	Y	603234	Arterial calcification, generalized, of infancy, 2, 614473 (3), Autosomal recessive, Pseudoxanthoma elasticum, 264800 (3), Autosomal recessive, Pseudoxanthoma elasticum, forme fruste, 177850 (3), Autosomal dominant	AR,AD	Y	N	614473	AR	Y	-0.87867	-1.005	4.832e-35	N	90.4502	N		Y	0.291937	N		Y	Y	MGI:1351634	N			MP:0003195, MP:0003196, MP:0003197, MP:0006133, MP:0006188, MP:0010234, MP:0000530, MP:0000186, MP:0005239, MP:0005553	decreased circulating HDL cholesterol level, abnormal kidney blood vessel morphology, calcinosis, calcified skin, nephrocalcinosis, abnormal Bruch membrane morphology, increased circulating creatinine level, calcified artery, calcified retina, abnormal vibrissa follicle morphology	MP:0005376, MP:0010771, MP:0005391, MP:0005367, MP:0005385	renal/urinary system phenotype, homeostasis/metabolism phenotype, cardiovascular system phenotype, vision/eye phenotype, integument phenotype		Abcc6							Y	N
HGNC:59	ABCC8	ATP binding cassette subfamily C member 8	ATP binding cassette subfamily C	Y	600509	Diabetes mellitus, noninsulin-dependent, 125853 (3), Autosomal dominant, Diabetes mellitus, permanent neonatal, 606176 (3), Autosomal recessive, Autosomal dominant, Diabetes mellitus, transient neonatal 2, 610374 (3), Hyperinsulinemic hypoglycemia, familial, 1, 256450 (3), Autosomal recessive, Autosomal dominant, Hypoglycemia of infancy, leucine-sensitive, 240800 (3), Autosomal dominant	AR,AD	Y	N	256450	AR,AD	Y	2.122	-0.89117	2.7202e-23	N	95.7667	N		Y	0.578109	N		Y	Y	MGI:1352629	N			MP:0000189, MP:0005293, MP:0003059, MP:0005560, MP:0005559, MP:0003564	hypoglycemia, decreased insulin secretion, abnormal insulin secretion, impaired glucose tolerance, increased circulating glucose level, decreased circulating glucose level	MP:0005379, MP:0005376	homeostasis/metabolism phenotype, endocrine/exocrine gland phenotype		Abcc8							Y	N
HGNC:60	ABCC9	ATP binding cassette subfamily C member 9	ATP binding cassette subfamily C	Y	601439	Atrial fibrillation, familial, 12, 614050 (3), Autosomal dominant, Cardiomyopathy, dilated, 1O, 608569 (3), Hypertrichotic osteochondrodysplasia, 239850 (3), Autosomal dominant	AD	N	N		NA	Y	5.2281	0.20753	1.5652e-08	Y	99.8319	Y	3	Y	0.0932153	N		Y	Y	MGI:1352630	N			MP:0002083, MP:0000189, MP:0005292, MP:0002891, MP:0008489, MP:0030021, MP:0000250, MP:0000230, MP:0000231, MP:0005595, MP:0006143, MP:0006144, MP:0006135, MP:0003897	hypoglycemia, abnormal systemic arterial blood pressure, hypertension, abnormal vasoconstriction, premature death, increased insulin sensitivity, abnormal ST segment, improved glucose tolerance, abnormal vascular smooth muscle physiology, artery stenosis, increased systemic arterial diastolic blood pressure, increased systemic arterial systolic blood pressure, slow postnatal weight gain, increase…	MP:0005378, MP:0005369, MP:0005384, MP:0005376, MP:0010768, MP:0005385	muscle phenotype, homeostasis/metabolism phenotype, growth/size/body region phenotype, cellular phenotype, cardiovascular system phenotype, mortality/aging		Abcc9							Y	N
HGNC:52	ABCC10	ATP binding cassette subfamily C member 10	ATP binding cassette subfamily C					N	N		NA	Y	0.74569	-0.074367	9.5926e-28	N	93.9131	N		N		Y	300	Y	Y	MGI:2386976	N			MP:0001262, MP:0000333, MP:0000711, MP:0000221, MP:0000692, MP:0002356, MP:0008479, MP:0008482, MP:0008484, MP:0008873, MP:0009763	decreased leukocyte cell number, decreased bone marrow cell number, small spleen, thymus cortex hypoplasia, decreased body weight, abnormal spleen red pulp morphology, decreased spleen white pulp amount, decreased spleen germinal center number, decreased spleen germinal center size, increased physiological sensitivity to xenobiotic, increased sensitivity to induced morbidity/mortality	MP:0005376, MP:0005379, MP:0010768, MP:0005378, MP:0005397, MP:0005387	homeostasis/metabolism phenotype, growth/size/body region phenotype, endocrine/exocrine gland phenotype, immune system phenotype, hematopoietic system phenotype, mortality/aging		Abcc10							Y	N
HGNC:14639	ABCC11	ATP binding cassette subfamily C member 11	ATP binding cassette subfamily C					N	N		NA	Y	-0.16512	-0.35624	4.7644e-45	N	90.5866	N		N		N		N	N																		N
HGNC:14640	ABCC12	ATP binding cassette subfamily C member 12	ATP binding cassette subfamily C					N	N		NA	Y	-0.094531	0.34255	3.5312e-49	N	91.0365	N		N		N		N	N	MGI:2441679																	N
HGNC:61	ABCD1	ATP binding cassette subfamily D member 1	ATP binding cassette subfamily D	Y	300371	Adrenoleukodystrophy, 300100 (3), X-linked recessive, Adrenomyeloneuropathy, adult, 300100 (3), X-linked recessive	XLr	N	N		NA	Y	2.0454	0.55189	0.99889	Y		N		N		N		Y	N	MGI:1349215	N			MP:0002118, MP:0001921, MP:0005284, MP:0001516, MP:0001405, MP:0000920, MP:0001106, MP:0002757, MP:0005405, MP:0005403, MP:0000955, MP:0002182, MP:0005281, MP:0000136, MP:0003313, MP:0003354, MP:0003633, MP:0008288, MP:0008294, MP:0008295, MP:0001303, MP:0001304, MP:0002169	abnormal microglial cell morphology, abnormal myelination, abnormal spinal cord morphology, abnormal Schwann cell morphology, abnormal lens morphology, cataract, impaired coordination, abnormal motor coordination/balance, reduced fertility, abnormal lipid homeostasis, no abnormal phenotype detected, abnormal astrocyte morphology, decreased vertical activity, abnormal locomotor activation, astrocy…	MP:0005397, MP:0002873, MP:0005389, MP:0005386, MP:0005387, MP:0003631, MP:0005391, MP:0005379, MP:0005376	normal phenotype, nervous system phenotype, homeostasis/metabolism phenotype, endocrine/exocrine gland phenotype, behavior/neurological phenotype, immune system phenotype, reproductive system phenotype, vision/eye phenotype, hematopoietic system phenotype		Abcd1							Y	N
HGNC:66	ABCD2	ATP binding cassette subfamily D member 2	ATP binding cassette subfamily D					N	N		NA	Y	2.4628	0.6161	5.5738e-06	N	98.4895	N		N		N		N	N	MGI:1349467	N			MP:0001392, MP:0001504, MP:0001516, MP:0000745, MP:0001393, MP:0001399, MP:0001405, MP:0001525, MP:0002272, MP:0000952, MP:0000877, MP:0002182, MP:0000961, MP:0000876, MP:0002183, MP:0000875, MP:0005281, MP:0005404, MP:0005405, MP:0000136, MP:0003224, MP:0003354, MP:0003633	abnormal microglial cell morphology, tremors, abnormal cerebellar Purkinje cell layer, Purkinje cell degeneration, abnormal Purkinje cell morphology, abnormal CNS glial cell morphology, abnormal dorsal root ganglion morphology, abnormal locomotor behavior, ataxia, hyperactivity, impaired coordination, abnormal posture, abnormal motor coordination/balance, impaired balance, abnormal astrocyte morp…	MP:0003631, MP:0005387, MP:0005386, MP:0005397, MP:0005379, MP:0005376	nervous system phenotype, homeostasis/metabolism phenotype, endocrine/exocrine gland phenotype, behavior/neurological phenotype, immune system phenotype, hematopoietic system phenotype		Abcd2							Y	N
HGNC:67	ABCD3	ATP binding cassette subfamily D member 3	ATP binding cassette subfamily D|GOLD domain containing					N	N		NA	Y	2.6927	0.97772	0.027475	N	99.3273	Y	1	N		N		Y	Y	MGI:1349216	N			MP:0000358, MP:0000599, MP:0004773, MP:0009642	abnormal cell morphology, enlarged liver, abnormal bile composition, abnormal blood homeostasis	MP:0005376, MP:0005384, MP:0005370	liver/biliary system phenotype, homeostasis/metabolism phenotype, cellular phenotype		Abcd3	N	MP:0000063, MP:0003960, MP:0010053	decreased bone mineral density, increased lean body mass, decreased grip strength			Y	Y	N
HGNC:68	ABCD4	ATP binding cassette subfamily D member 4	ATP binding cassette subfamily D	Y	603214	Methylmalonic aciduria and homocystinuria, cblJ type, 614857 (3), Autosomal recessive	AR	N	N		NA	Y	0.15296	-1.0632	1.0777e-12	N	90.4502	N		N		N		N	N	MGI:1349217	N			MP:0001413, MP:0005316	abnormal response to new environment, abnormal response to tactile stimuli	MP:0010771, MP:0005386	behavior/neurological phenotype, integument phenotype		Abcd4	N	MP:0001413, MP:0005316	abnormal response to new environment, abnormal response to tactile stimuli			Y	Y	N
HGNC:69	ABCE1	ATP binding cassette subfamily E member 1	ATP binding cassette subfamily E					N	N		NA	Y	4.2245	1.1035	0.97664	Y	98.8224	N		N		N		Y	N	MGI:1195458										Y	MP:0011100, MP:0013292	preweaning lethality, complete penetrance, embryonic lethality prior to organogenesis	MP:0011100, MP:0013292	preweaning lethality, complete penetrance, embryonic lethality prior to organogenesis	Y	Y	Y
HGNC:70	ABCF1	ATP binding cassette subfamily F member 1	ATP binding cassette subfamily F					N	N		NA	Y	2.5757	1.2753	3.3329e-08	N		N		Y	0.576448	N		Y	Y	MGI:1351658	Y	MP:0013292	embryonic lethality prior to organogenesis	MP:0013292	embryonic lethality prior to organogenesis	MP:0010768	mortality/aging	Reporter|Null/knockout	Abcf1							Y	Y
HGNC:71	ABCF2	ATP binding cassette subfamily F member 2	ATP binding cassette subfamily F					N	N		NA	Y	2.5879	-0.13407	0.028748	N	96.2728	N		N		N		N	N	MGI:1351657																	N
HGNC:72	ABCF3	ATP binding cassette subfamily F member 3	ATP binding cassette subfamily F					N	N		NA	Y	0.69236	-0.17235	5.713e-05	N	92.2122	N		N		N		N	N	MGI:1351656																	N
HGNC:73	ABCG1	ATP binding cassette subfamily G member 1	ATP binding cassette subfamily G					N	N		NA	Y	2.2381	0.40266	0.12924	N	97.7484	N		N		N		N	N	MGI:107704	N			MP:0001175, MP:0002451, MP:0002628, MP:0005317, MP:0003982, MP:0004777, MP:0004778, MP:0001399, MP:0000189, MP:0002310, MP:0005289, MP:0005533, MP:0002971, MP:0005659, MP:0004889, MP:0009115, MP:0001183, MP:0001861, MP:0000220, MP:0000219, MP:0002446, MP:0005011, MP:0005014, MP:0003009, MP:0003193, MP:0004780, MP:0008074, MP:0008078, MP:0008112, MP:0008126, MP:0008246, MP:0008570, MP:0008722, MP:…	hypoglycemia, increased neutrophil cell number, increased monocyte cell number, abnormal lung morphology, overexpanded pulmonary alveoli, hyperactivity, abnormal lipid level, lung inflammation, decreased susceptibility to hepatic steatosis, abnormal macrophage morphology, abnormal macrophage physiology, hepatic steatosis, abnormal brown adipose tissue morphology, abnormal cytokine secretion, decr…	MP:0005376, MP:0005384, MP:0005378, MP:0005375, MP:0005370, MP:0005388, MP:0005386, MP:0005387, MP:0005390, MP:0005397	liver/biliary system phenotype, adipose tissue phenotype, homeostasis/metabolism phenotype, growth/size/body region phenotype, cellular phenotype, behavior/neurological phenotype, immune system phenotype, respiratory system phenotype, skeleton phenotype, hematopoietic system phenotype		Abcg1							Y	N
HGNC:74	ABCG2	ATP binding cassette subfamily G member 2 (Junior blood group)	Blood group antigens|CD molecules|ATP binding cassette subfamily G					N	N		NA	Y	-0.80186	0.85399	1.2599e-32	N	88.7486	N		N		N		N	N	MGI:1347061	N			MP:0005344, MP:0000341, MP:0005653, MP:0005654, MP:0002396, MP:0008873, MP:0002078, MP:0000607, MP:0002398, MP:0001860, MP:0005293, MP:0006035, MP:0006036, MP:0003674, MP:0004147, MP:0009378, MP:0010398, MP:0010955, MP:0010959, MP:0011635, MP:0001764, MP:0008821, MP:0009810, MP:0001556, MP:0005178, MP:0005566, MP:0010052	abnormal bile color, abnormal hepatocyte morphology, increased circulating HDL cholesterol level, abnormal homeostasis, liver inflammation, abnormal glucose homeostasis, abnormal hematopoietic system morphology/development, abnormal bone marrow cell morphology/development, oxidative stress, increased porphyrin level, increased circulating cholesterol level, impaired glucose tolerance, increased c…	MP:0002873, MP:0005397, MP:0005386, MP:0005370, MP:0005367, MP:0005387, MP:0003631, MP:0005375, MP:0010771, MP:0005384, MP:0005376	normal phenotype, nervous system phenotype, renal/urinary system phenotype, liver/biliary system phenotype, adipose tissue phenotype, homeostasis/metabolism phenotype, cellular phenotype, behavior/neurological phenotype, immune system phenotype, hematopoietic system phenotype, integument phenotype		Abcg2	N	MP:0001556	increased circulating HDL cholesterol level			Y	Y	N	N			MP:0002169, MP:0010024	no abnormal phenotype detected, increased total body fat amount
HGNC:13884	ABCG4	ATP binding cassette subfamily G member 4	ATP binding cassette subfamily G					N	N		NA	Y	2.3835	0.1139	1.6355e-06	N	94.8083	N		N		N		N	N	MGI:1890594	N			MP:0001547	abnormal lipid level	MP:0005376, MP:0005384	homeostasis/metabolism phenotype, cellular phenotype		Abcg4							Y	N
HGNC:13886	ABCG5	ATP binding cassette subfamily G member 5	ATP binding cassette subfamily G	Y	605459	Sitosterolemia, 210250 (3), Autosomal recessive	AR	N	N		NA	Y	-0.55	-1.3699	3.4643e-21	N	95.915	N		N		N		N	N	MGI:1351659	N			MP:0000599, MP:0000609, MP:0001552, MP:0005179, MP:0005266, MP:0003983, MP:0003975, MP:0004777, MP:0010078, MP:0002118, MP:0005278, MP:0002981, MP:0004772	enlarged liver, abnormal liver physiology, increased circulating triglyceride level, abnormal lipid homeostasis, increased liver weight, increased circulating VLDL triglyceride level, decreased cholesterol level, abnormal bile secretion, abnormal phospholipid level, decreased circulating cholesterol level, abnormal metabolism, abnormal cholesterol homeostasis, increased circulating phytosterol le…	MP:0005369, MP:0005384, MP:0005376, MP:0005378, MP:0005385, MP:0005397, MP:0005381, MP:0005387, MP:0005386, MP:0005370, MP:0010768, MP:0005389	muscle phenotype, liver/biliary system phenotype, homeostasis/metabolism phenotype, growth/size/body region phenotype, digestive/alimentary phenotype, cellular phenotype, cardiovascular system phenotype, behavior/neurological phenotype, immune system phenotype, reproductive system phenotype, hematopoietic system phenotype, mortality/aging		Abcg5							Y	N
HGNC:13887	ABCG8	ATP binding cassette subfamily G member 8	ATP binding cassette subfamily G	Y	605460	Sitosterolemia, 210250 (3), Autosomal recessive	AR	N	N		NA						87.8829	N		N		N			N	MGI:1914720	N			MP:0002139, MP:0001552, MP:0005179, MP:0003983, MP:0010078	increased circulating triglyceride level, abnormal hepatobiliary system physiology, decreased cholesterol level, decreased circulating cholesterol level, increased circulating phytosterol level	MP:0005370, MP:0005381, MP:0005384, MP:0005376	liver/biliary system phenotype, homeostasis/metabolism phenotype, digestive/alimentary phenotype, cellular phenotype		Abcg8							Y	N	N			MP:0002139, MP:0005179	abnormal hepatobiliary system physiology, decreased circulating cholesterol level
HGNC:17553	ABHD1	abhydrolase domain containing 1	Abhydrolase domain containing					N	N		NA	Y	-0.97314	-0.16495	2.7366e-25	N	90.3264	N		N		N		N	N	MGI:1931013																	N
HGNC:18717	ABHD2	abhydrolase domain containing 2	Abhydrolase domain containing					N	N		NA	Y	2.26	-0.527	0.71659	N	94.2872	N		N		N		N	N	MGI:1914344																	N
HGNC:18718	ABHD3	abhydrolase domain containing 3	Abhydrolase domain containing					N	N		NA	Y	0.59775	0.7618	1.333e-08	N	97.2378	N		N		Y	107	Y	Y	MGI:2147183										N	MP:0002753, MP:0000221, MP:0002599, MP:0005140, MP:0005016	dilated heart left ventricle, decreased leukocyte cell number, increased mean platelet volume, decreased cardiac muscle contractility, decreased lymphocyte cell number			Y	Y	N
HGNC:20154	ABHD4	abhydrolase domain containing 4	Abhydrolase domain containing					N	N		NA	Y	0.74518	-0.87023	2.2354e-08	N	86.3721	N		N		N		N	N	MGI:1915938																	N
HGNC:21396	ABHD5	abhydrolase domain containing 5	Abhydrolase domain containing	Y	604780	Chanarin-Dorfman syndrome, 275630 (3), Autosomal recessive	AR	N	N		NA	Y	0.53201	-1.7035	4.7212e-07	N	88.7486	N		N		N		N	N	MGI:1914719	Y	MP:0002058	neonatal lethality	MP:0002118, MP:0001258, MP:0001547, MP:0002058, MP:0002441, MP:0001242, MP:0002628, MP:0002656, MP:0002644, MP:0005282, MP:0005317, MP:0002796, MP:0005501, MP:0005560, MP:0003941, MP:0008033, MP:0009355, MP:0009611, MP:0009674, MP:0009703, MP:0011582, MP:0000455, MP:0001262, MP:0002784, MP:0009347, MP:0010869, MP:0012232	abnormal maxilla morphology, hyperkeratosis, decreased body length, decreased body weight, abnormal lipid level, neonatal lethality, abnormal lipid homeostasis, abnormal granulocyte morphology, hepatic steatosis, decreased circulating triglyceride level, abnormal keratinocyte differentiation, abnormal Sertoli cell morphology, impaired skin barrier function, abnormal skin development, decreased fa…	MP:0005387, MP:0005390, MP:0005385, MP:0005397, MP:0005389, MP:0010768, MP:0005370, MP:0005376, MP:0005384, MP:0005369, MP:0005378, MP:0010771, MP:0005379	muscle phenotype, liver/biliary system phenotype, homeostasis/metabolism phenotype, growth/size/body region phenotype, endocrine/exocrine gland phenotype, cellular phenotype, cardiovascular system phenotype, immune system phenotype, reproductive system phenotype, skeleton phenotype, hematopoietic system phenotype, mortality/aging, integument phenotype	Null/knockout	Abhd5	N	MP:0000455, MP:0001262	abnormal maxilla morphology, decreased body weight			Y	Y	Y
HGNC:21398	ABHD6	abhydrolase domain containing 6	Abhydrolase domain containing					N	N		NA	Y	0.83704	0.41565	2.3636e-05	N	96.4352	N		N		N		N	N	MGI:1913332																	N
HGNC:23759	ABHD8	abhydrolase domain containing 8	Abhydrolase domain containing					N	N		NA	Y	1.7481	0.85032	0.97283	Y	91.7519	N		N		N		Y	N	MGI:1918946	N			MP:0001258, MP:0001399, MP:0001415, MP:0000063, MP:0002764, MP:0003961, MP:0010124	decreased bone mineral density, decreased body length, hyperactivity, increased exploration in new environment, short tibia, decreased lean body mass, decreased bone mineral content	MP:0005371, MP:0005390, MP:0005386, MP:0005378	limbs/digits/tail phenotype, growth/size/body region phenotype, behavior/neurological phenotype, skeleton phenotype		Abhd8	N	MP:0001399, MP:0000063, MP:0001258, MP:0003961, MP:0010124	hyperactivity, decreased bone mineral density, decreased body length, decreased lean body mass, decreased bone mineral content			Y	Y	N
HGNC:25656	ABHD10	abhydrolase domain containing 10	Abhydrolase domain containing					N	N		NA	Y	0.32924	-0.24177	6.7483e-06	N	79.3142	N		N		N		N	N	MGI:2442422										N	MP:0001925	male infertility			Y	Y	N
HGNC:16407	ABHD11	abhydrolase domain containing 11	Abhydrolase domain containing					N	N		NA	Y	0.49432	-0.47493	0.0023093	N	82.5751	N		N		N		N	N	MGI:1916008										N	MP:0001297, MP:0001325, MP:0001102, MP:0000538, MP:0009709, MP:0002059, MP:0002092	microphthalmia, abnormal retina morphology, small superior vagus ganglion, abnormal urinary bladder morphology, hydrometra, abnormal seminal vesicle morphology, abnormal eye morphology			Y	Y	N
HGNC:15868	ABHD12	abhydrolase domain containing 12	Abhydrolase domain containing	Y	613599	Polyneuropathy, hearing loss, ataxia, retinitis pigmentosa, and cataract, 612674 (3), Autosomal recessive	AR	N	N		NA	Y	0.30397	0.01893	5.0046e-05	N	94.0801	N		N		N		N	N	MGI:1923442	N			MP:0001393, MP:0001399, MP:0001405, MP:0001489, MP:0000747, MP:0004777, MP:0006325, MP:0006359, MP:0008918, MP:0011579, MP:0011966	muscle weakness, ataxia, hyperactivity, impaired coordination, decreased startle reflex, abnormal phospholipid level, impaired hearing, absent startle reflex, microgliosis, decreased lipoprotein lipase activity, abnormal auditory brainstem response waveform shape	MP:0005377, MP:0003631, MP:0005387, MP:0005386, MP:0005397, MP:0005369, MP:0005376	nervous system phenotype, muscle phenotype, homeostasis/metabolism phenotype, hearing/vestibular/ear phenotype, behavior/neurological phenotype, immune system phenotype, hematopoietic system phenotype		Abhd12							Y	N
HGNC:19837	ABHD12B	abhydrolase domain containing 12B	Abhydrolase domain containing					N	N		NA	Y	-0.096692	-0.0033827	3.0805e-15	N	80.3856	N		N		Y	197	Y	Y	MGI:2685650																	N
HGNC:20293	ABHD13	abhydrolase domain containing 13	Abhydrolase domain containing					N	N		NA	Y	1.5351	-0.21986	0.90627	Y	97.1601	N		N		N		Y	N	MGI:1916154																	N
HGNC:24538	ABHD14A	abhydrolase domain containing 14A	Abhydrolase domain containing					N	N		NA	Y	0.31423	1.6497	6.3561e-06	N	89.7536	N		N		N		N	N	MGI:1915894	N			MP:0000480, MP:0010101	increased rib number, increased sacral vertebrae number	MP:0005390	skeleton phenotype		Abhd14a	N	MP:0005292	improved glucose tolerance			Y	Y	N
HGNC:28235	ABHD14B	abhydrolase domain containing 14B	Abhydrolase domain containing					N	N		NA	Y	0.86773	2.0811	0.00013713	N	91.5908	N		N		N		N	N	MGI:1923741																	N
HGNC:26971	ABHD15	abhydrolase domain containing 15	Abhydrolase domain containing					N	N		NA	Y	-0.10676	-1.3538	3.9813e-08	N	86.8167	N		Y	0.475895	Y	24	Y	Y	MGI:1914727										N	MP:0010052	increased grip strength			Y	Y	N
HGNC:13921	ABHD16A	abhydrolase domain containing 16A	Abhydrolase domain containing					N	N		NA	Y	2.5085	0.95092	0.30441	N		N		N		N		N	N	MGI:99476	Y	MP:0011101	prenatal lethality, incomplete penetrance	MP:0001265, MP:0001262, MP:0002451, MP:0005584, MP:0004777, MP:0008561, MP:0008658, MP:0008706, MP:0011079, MP:0011101	decreased body weight, decreased body size, abnormal macrophage physiology, abnormal phospholipid level, abnormal enzyme/coenzyme activity, decreased tumor necrosis factor secretion, decreased interleukin-1 beta secretion, decreased interleukin-6 secretion, decreased macrophage cytokine production, prenatal lethality, incomplete penetrance	MP:0005397, MP:0010768, MP:0005376, MP:0005387, MP:0005378	homeostasis/metabolism phenotype, growth/size/body region phenotype, immune system phenotype, hematopoietic system phenotype, mortality/aging	Null/knockout|Reporter|Conditional ready	Abhd16a	Y	MP:0002942, MP:0011110, MP:0002727, MP:0001258, MP:0003960, MP:0003795, MP:0001925, MP:0010025, MP:0005179, MP:0005560, MP:0005628	decreased circulating alanine transaminase level, preweaning lethality, incomplete penetrance, decreased circulating insulin level, decreased body length, increased lean body mass, abnormal bone structure, male infertility, decreased total body fat amount, decreased circulating cholesterol level, decreased circulating glucose level, decreased circulating potassium level	MP:0011110	preweaning lethality, incomplete penetrance	Y	Y	Y
HGNC:16128	ABHD16B	abhydrolase domain containing 16B	Abhydrolase domain containing					N	N		NA	Y	0.70055	1.5302	8.0727e-05	N	86.2478	N		N		N		N	N	MGI:3607711																	N
HGNC:28756	ABHD17A	abhydrolase domain containing 17A	Abhydrolase domain containing					N	N		NA	Y	1.486	0.072824	0.02068	N		N		N		Y	283	Y	Y	MGI:106388	N			MP:0000186, MP:0002644, MP:0005179, MP:0005292, MP:0005343, MP:0008075	decreased circulating HDL cholesterol level, decreased circulating triglyceride level, decreased circulating cholesterol level, improved glucose tolerance, increased circulating aspartate transaminase level, decreased CD4-positive, alpha beta T cell number	MP:0005376, MP:0005397, MP:0005387	homeostasis/metabolism phenotype, immune system phenotype, hematopoietic system phenotype		Abhd17a	N	MP:0005292	improved glucose tolerance			Y	Y	N
HGNC:24278	ABHD17B	abhydrolase domain containing 17B	Abhydrolase domain containing					N	N		NA	Y	2.6739	-1.6007	0.63656	N	98.1599	N		N		N		N	N	MGI:1917816																	N
HGNC:26925	ABHD17C	abhydrolase domain containing 17C	Abhydrolase domain containing					N	N		NA	Y	3.2588	0.30482	0.94265	Y	98.7801	N		N		N		Y	N	MGI:1917428																	N
HGNC:26111	ABHD18	abhydrolase domain containing 18						N	N		NA						97.6252	N		N		N			N	MGI:1915468																	N
HGNC:11320	ABI1	abl interactor 1						N	N		NA	Y	2.2709	-0.093798	0.8695	N	98.1992	N		N		N		N	N	MGI:104913	Y	MP:0011092, MP:0011098	embryonic lethality, complete penetrance, embryonic lethality during organogenesis, complete penetrance	MP:0011092, MP:0001785, MP:0001634, MP:0002190, MP:0002836, MP:0005602, MP:0003057, MP:0003229, MP:0003984, MP:0003974, MP:0010545, MP:0011098, MP:0012095, MP:0001622, MP:0009657, MP:0001787, MP:0000914, MP:0000929, MP:0000930, MP:0004937, MP:0010395, MP:0012270	exencephaly, open neural tube, wavy neural tube, abnormal vasculogenesis, internal hemorrhage, edema, pericardial edema, disorganized myocardium, abnormal chorion morphology, abnormal epicardium morphology, abnormal vitelline vasculature morphology, abnormal endocardium morphology, embryonic growth retardation, dilated heart, decreased angiogenesis, failure of chorioallantoic fusion, abnormal pha…	MP:0003631, MP:0005387, MP:0005380, MP:0005378, MP:0005397, MP:0005385, MP:0010768, MP:0005382, MP:0005376, MP:0005384	nervous system phenotype, homeostasis/metabolism phenotype, growth/size/body region phenotype, embryo phenotype, craniofacial phenotype, cellular phenotype, cardiovascular system phenotype, immune system phenotype, hematopoietic system phenotype, mortality/aging	Null/knockout	Abi1							Y	Y
HGNC:24011	ABI2	abl interactor 2						N	N		NA	Y	2.2572	1.066	0.45082	N	97.4281	N		N		N		N	N	MGI:106913	N			MP:0001469, MP:0001303, MP:0001297, MP:0000780, MP:0000788, MP:0000807, MP:0000812, MP:0002579, MP:0005545, MP:0003236, MP:0008263, MP:0008284, MP:0009969	abnormal corpus callosum morphology, abnormal cerebral cortex morphology, abnormal hippocampus morphology, abnormal dentate gyrus morphology, microphthalmia, abnormal lens morphology, abnormal contextual conditioning behavior, disorganized secondary lens fibers, abnormal lens capsule morphology, abnormal lens development, abnormal hippocampus CA1 region morphology, abnormal hippocampus pyramidal …	MP:0005384, MP:0005386, MP:0005387, MP:0003631, MP:0005391, MP:0005397	nervous system phenotype, cellular phenotype, behavior/neurological phenotype, immune system phenotype, vision/eye phenotype, hematopoietic system phenotype		Abi2	N	MP:0001402, MP:0001312, MP:0001322, MP:0004924, MP:0001147, MP:0009252, MP:0005102, MP:0002059	hypoactivity, abnormal cornea morphology, abnormal iris morphology, abnormal behavior, small testis, absent urinary bladder, abnormal iris pigmentation, abnormal seminal vesicle morphology			Y	Y	N	N			MP:0001469, MP:0008263, MP:0009940	abnormal contextual conditioning behavior, abnormal hippocampus CA1 region morphology, abnormal hippocampus pyramidal cell morphology
HGNC:29859	ABI3	ABI family member 3						N	N		NA	Y	0.5966	1.5044	0.0013982	N	96.8867	N		N		N		N	N	MGI:1913860																	N
HGNC:17265	ABI3BP	ABI family member 3 binding protein	Fibronectin type III domain containing					N	N		NA	Y	1.1669	1.6351	1.2715e-07	N	98.5838	N		N		N		N	N	MGI:2444583	Y	MP:0011110	preweaning lethality, incomplete penetrance	MP:0011110	preweaning lethality, incomplete penetrance	MP:0010768	mortality/aging	Null/knockout|Reporter	Abi3bp	Y	MP:0011110, MP:0002764	preweaning lethality, incomplete penetrance, short tibia	MP:0011110	preweaning lethality, incomplete penetrance	Y	Y	Y
HGNC:76	ABL1	ABL proto-oncogene 1, non-receptor tyrosine kinase	SH2 domain containing|Abl family tyrosine kinases	Y	189980	Congenital heart defects and skeletal malformations syndrome, 617602 (3), Autosomal dominant, Leukemia, Philadelphia chromosome-positive, resistant to imatinib (3)	AD	N	N		NA	Y	2.6487	-0.51209	0.99998	Y	99.5376	Y	2	Y	0.356713	N		Y	Y	MGI:87859	Y	MP:0011086, MP:0011090, MP:0011088	postnatal lethality, incomplete penetrance, neonatal lethality, incomplete penetrance, perinatal lethality, incomplete penetrance	MP:0000607, MP:0001861, MP:0000493, MP:0000715, MP:0005016, MP:0005017, MP:0005018, MP:0005150, MP:0003643, MP:0003644, MP:0004545, MP:0008770, MP:0011086, MP:0011090, MP:0002083, MP:0000689, MP:0000716, MP:0001262, MP:0001823, MP:0002406, MP:0000703, MP:0001304, MP:0001302, MP:0002144, MP:0000711, MP:0002357, MP:0000694, MP:0002359, MP:0002722, MP:0006387, MP:0008082, MP:0008083, MP:0008208, MP:…	abnormal heart morphology, enlarged heart, heart hyperplasia, abnormal myocardial fiber morphology, decreased bone marrow cell number, rectal prolapse, abnormal hepatocyte morphology, abnormal spleen morphology, spleen hypoplasia, abnormal thymus morphology, thymus cortex hypoplasia, decreased thymocyte number, abnormal immune system cell morphology, abnormal myogenesis, abnormal cerebellum devel…	MP:0005385, MP:0005397, MP:0010768, MP:0002873, MP:0005380, MP:0005388, MP:0005370, MP:0005386, MP:0005387, MP:0005390, MP:0005381, MP:0003631, MP:0005382, MP:0005391, MP:0005378, MP:0005379, MP:0005376, MP:0005384, MP:0005369	normal phenotype, nervous system phenotype, muscle phenotype, liver/biliary system phenotype, homeostasis/metabolism phenotype, growth/size/body region phenotype, endocrine/exocrine gland phenotype, embryo phenotype, digestive/alimentary phenotype, craniofacial phenotype, cellular phenotype, cardiovascular system phenotype, behavior/neurological phenotype, immune system phenotype, respiratory sys…	Null/knockout	Abl1							Y	Y	N			MP:0002169, MP:0000729, MP:0008874	abnormal myogenesis, no abnormal phenotype detected, decreased physiological sensitivity to xenobiotic
HGNC:77	ABL2	ABL proto-oncogene 2, non-receptor tyrosine kinase	SH2 domain containing|Abl family tyrosine kinases					N	N		NA	Y	1.8992	-0.78812	4.1872e-07	N	98.2466	N		Y	0.480231	N		Y	Y	MGI:87860	N			MP:0001516, MP:0001262, MP:0001405, MP:0001489, MP:0001921, MP:0005357, MP:0005656, MP:0006359, MP:0009969	decreased body weight, impaired coordination, decreased startle reflex, abnormal motor coordination/balance, reduced fertility, novel environmental response-related retropulsion, decreased aggression, absent startle reflex, abnormal cerebral cortex pyramidal cell morphology	MP:0005386, MP:0005380, MP:0010768, MP:0005389, MP:0005385, MP:0003631, MP:0005384, MP:0005376, MP:0005378	nervous system phenotype, homeostasis/metabolism phenotype, growth/size/body region phenotype, embryo phenotype, cellular phenotype, cardiovascular system phenotype, behavior/neurological phenotype, reproductive system phenotype, mortality/aging		Abl2							Y	N
HGNC:78	ABLIM1	actin binding LIM protein 1	LIM domain containing					N	N		NA	Y	1.7131	0.20419	0.88783	N	98.9345	N		N		N		N	N	MGI:1194500										N	MP:0002896, MP:0001260, MP:0003960, MP:0003998, MP:0003795, MP:0006203, MP:0005628	abnormal bone mineralization, increased body weight, increased lean body mass, decreased thermal nociceptive threshold, abnormal bone structure, eye hemorrhage, decreased circulating potassium level			Y	Y	N
HGNC:19195	ABLIM2	actin binding LIM protein family member 2	LIM domain containing					N	N		NA	Y	0.18421	-1.2998	0.0027488	N	92.3812	N		N		N		N	N	MGI:2385758																	N
HGNC:29132	ABLIM3	actin binding LIM protein family member 3	LIM domain containing					N	N		NA	Y	0.75001	0.94829	1.4345e-07	N	95.565	N		N		N		N	N	MGI:2442582																	N
HGNC:79	ABO	ABO, alpha 1-3-N-acetylgalactosaminyltransferase and alpha 1-3-galactosyltransferase	Glycosyltransferase family 6|Blood group antigens					N	N		NA							N		N		N			N	MGI:2135738																	N
HGNC:81	ABR	ABR, RhoGEF and GTPase activating protein	Pleckstrin homology domain containing|Rho guanine nucleotide exchange factors|C2 domain containing					N	N		NA	Y	3.9657	-0.4318	0.9118	Y	98.8054	N		Y	0.404595	N		Y	Y	MGI:107771	N			MP:0002169	no abnormal phenotype detected	MP:0005384, MP:0005386, MP:0003631, MP:0005377, MP:0010768, MP:0002873	normal phenotype, nervous system phenotype, hearing/vestibular/ear phenotype, cellular phenotype, behavior/neurological phenotype, mortality/aging		Abr							Y	N
HGNC:30655	ABRA	actin binding Rho activating protein						N	N		NA	Y	-0.082999	-1.3703	7.0253e-06	N	86.632	N		N		N		N	N	MGI:2444891	N			MP:0005165, MP:0003410	abnormal artery development, increased susceptibility to injury	MP:0005376, MP:0005385	homeostasis/metabolism phenotype, cardiovascular system phenotype		Abra							Y	N
HGNC:21230	ABRACL	ABRA C-terminal like						N	N		NA	Y	0.43735	-0.057114	0.25086	N	85.5838	N		N		N		N	N	MGI:1920362																	N
HGNC:25829	ABRAXAS1	abraxas 1, BRCA1 A complex subunit	BRCA1 A complex					N	N		NA						89.6994	N		N		Y	272	Y	Y	MGI:1917931																	N
HGNC:28975	ABRAXAS2	abraxas 2, BRISC complex subunit	BRISC complex					N	N		NA						96.5865	N		N		N			N	MGI:1926116	N			MP:0000218, MP:0005477, MP:0005505	increased leukocyte cell number, increased circulating thyroxine level, thrombocytosis	MP:0005376, MP:0005387, MP:0005397	homeostasis/metabolism phenotype, immune system phenotype, hematopoietic system phenotype		Abraxas2	N	MP:0000218, MP:0002599, MP:0005477, MP:0005505	increased leukocyte cell number, increased mean platelet volume, increased circulating thyroxine level, thrombocytosis			Y	Y	N
HGNC:17369	ABT1	activator of basal transcription 1						N	N		NA	Y	0.16044	-0.6384	0.018566	N	77.7028	N		N		N		N	N	MGI:1353636																	N
HGNC:18275	ABTB1	ankyrin repeat and BTB domain containing 1	Ankyrin repeat domain containing|BTB domain containing					N	N		NA	Y	0.34316	-1.0058	2.2755e-05	N	91.1625	N		N		Y	381	Y	Y	MGI:1933148																	N
HGNC:23842	ABTB2	ankyrin repeat and BTB domain containing 2	Ankyrin repeat domain containing|BTB domain containing					N	N		NA	Y	1.404	1.1668	0.0030225	N	99.0299	Y	1	Y	0.185538	N		Y	Y	MGI:2139365	N			MP:0000221, MP:0010052	decreased leukocyte cell number, increased grip strength	MP:0005387, MP:0005386, MP:0005397	behavior/neurological phenotype, immune system phenotype, hematopoietic system phenotype		Abtb2	N	MP:0000221, MP:0010052	decreased leukocyte cell number, increased grip strength			Y	Y	N
HGNC:82	ACAA1	acetyl-CoA acyltransferase 1						N	N		NA	Y	1.2466	-0.69615	8.684e-09	N	85.1817	N		N		N		N	N	MGI:2148491|MGI:3605455																	N
HGNC:83	ACAA2	acetyl-CoA acyltransferase 2						N	N		NA	Y	-0.24174	0.91803	3.2718e-10	N	83.1084	N		N		N		N	N	MGI:1098623																	N
HGNC:84	ACACA	acetyl-CoA carboxylase alpha						N	N		NA	Y	7.621	2.2153	1	Y	99.5473	Y	5	Y	0.430389	N		Y	Y	MGI:108451	Y	MP:0011096, MP:0006207	embryonic lethality during organogenesis, embryonic lethality between implantation and somite formation, complete penetrance	MP:0001730, MP:0001698, MP:0011096, MP:0006207, MP:0003984	decreased embryo size, embryonic growth arrest, embryonic growth retardation, embryonic lethality during organogenesis, embryonic lethality between implantation and somite formation, complete penetrance	MP:0005378, MP:0005376, MP:0005380, MP:0005370, MP:0005397, MP:0010768, MP:0005387	liver/biliary system phenotype, homeostasis/metabolism phenotype, growth/size/body region phenotype, embryo phenotype, immune system phenotype, hematopoietic system phenotype, mortality/aging	Null/knockout	Acaca							Y	Y
HGNC:85	ACACB	acetyl-CoA carboxylase beta						N	N		NA	Y	1.7493	0.081349	4.6657e-43	N	95.1997	N		N		Y	466	Y	Y	MGI:2140940	N			MP:0002118, MP:0001433, MP:0001262, MP:0000189, MP:0002575, MP:0001552, MP:0005282, MP:0005319, MP:0005439, MP:0005450, MP:0005668, MP:0008844, MP:0010025, MP:0014171, MP:0014173, MP:0002078, MP:0010401, MP:0010957, MP:0002079, MP:0002188, MP:0005289, MP:0004924, MP:0010379	hypoglycemia, decreased body weight, polyphagia, increased circulating triglyceride level, abnormal glucose homeostasis, increased circulating insulin level, abnormal lipid homeostasis, small heart, increased circulating ketone body level, abnormal behavior, decreased fatty acid level, increased oxygen consumption, abnormal enzyme/coenzyme level, decreased glycogen level, abnormal energy expendit…	MP:0005369, MP:0005384, MP:0005376, MP:0005375, MP:0002873, MP:0010771, MP:0005385, MP:0005378, MP:0005386	normal phenotype, muscle phenotype, adipose tissue phenotype, homeostasis/metabolism phenotype, growth/size/body region phenotype, cellular phenotype, cardiovascular system phenotype, behavior/neurological phenotype, integument phenotype		Acacb							Y	N
HGNC:87	ACAD8	acyl-CoA dehydrogenase family member 8	Acyl-CoA dehydrogenase family	Y	604773	Isobutyryl-CoA dehydrogenase deficiency, 611283 (3)		N	N		NA	Y	0.37242	-1.7253	8.6079e-13	N	97.5742	N		N		Y	434	Y	Y	MGI:1914198	N			MP:0000607, MP:0001570, MP:0002628, MP:0005289, MP:0005311, MP:0006035, MP:0003978, MP:0009125, MP:0009643, MP:0011049, MP:0011635, MP:0011637	abnormal hepatocyte morphology, abnormal circulating enzyme level, hepatic steatosis, decreased circulating carnitine level, increased oxygen consumption, abnormal circulating amino acid level, abnormal mitochondrion morphology, decreased brown fat cell lipid droplet size, abnormal urine homeostasis, impaired adaptive thermogenesis, abnormal mitochondrial crista morphology, abnormal mitochondrial…	MP:0005375, MP:0005367, MP:0005376, MP:0005384, MP:0005370	renal/urinary system phenotype, liver/biliary system phenotype, adipose tissue phenotype, homeostasis/metabolism phenotype, cellular phenotype		Acad8							Y	N
HGNC:21497	ACAD9	acyl-CoA dehydrogenase family member 9	Acyl-CoA dehydrogenase family|Mitochondrial complex I assembly complex	Y	611103	Mitochondrial complex I deficiency due to ACAD9 deficiency, 611126 (3), Autosomal recessive	AR	Y	Y	611126	AR	Y	-0.14677	-0.38568	2.563e-08	N	91.5908	N		N		N		N	N	MGI:1914272																	N
HGNC:21597	ACAD10	acyl-CoA dehydrogenase family member 10	Acyl-CoA dehydrogenase family					N	N		NA	Y	0.32485	-0.053746	4.2008e-31	N	85.391	N		N		Y	468	Y	Y	MGI:1919235																	N
HGNC:30211	ACAD11	acyl-CoA dehydrogenase family member 11	Acyl-CoA dehydrogenase family					N	N		NA	Y	0.56926	-1.0476	5.0714e-15	N	93.6304	N		N		N		N	N	MGI:2143169																	N
HGNC:88	ACADL	acyl-CoA dehydrogenase long chain	Acyl-CoA dehydrogenase family					N	N		NA	Y	0.87666	1.8482	2.4367e-12	N	92.7528	N		N		N		N	N	MGI:87866	Y	MP:0011101	prenatal lethality, incomplete penetrance	MP:0002083, MP:0002118, MP:0000266, MP:0000189, MP:0001935, MP:0001554, MP:0002628, MP:0005281, MP:0005283, MP:0005584, MP:0003141, MP:0003979, MP:0004773, MP:0008570, MP:0010028, MP:0011019, MP:0011101	hypoglycemia, abnormal heart morphology, increased circulating free fatty acid level, decreased litter size, premature death, abnormal lipid homeostasis, hepatic steatosis, cardiac fibrosis, increased circulating carnitine level, abnormal bile composition, increased fatty acid level, increased unsaturated fatty acid level, abnormal enzyme/coenzyme activity, lipidosis, aciduria, abnormal adaptive …	MP:0010768, MP:0005389, MP:0005385, MP:0005370, MP:0005367, MP:0005376	renal/urinary system phenotype, liver/biliary system phenotype, homeostasis/metabolism phenotype, cardiovascular system phenotype, reproductive system phenotype, mortality/aging	Null/knockout	Acadl							Y	Y	Y	MP:0011101	prenatal lethality, incomplete penetrance	MP:0001935, MP:0011101	decreased litter size, prenatal lethality, incomplete penetrance	Null/knockout
HGNC:89	ACADM	acyl-CoA dehydrogenase medium chain	Acyl-CoA dehydrogenase family	Y	607008	Acyl-CoA dehydrogenase, medium chain, deficiency of, 201450 (3), Autosomal recessive	AR	Y	N	201450	AR	Y	0.60262	0.22132	2.0214e-12	N	90.8606	N		N		N		N	N	MGI:87867	Y	MP:0011086	postnatal lethality, incomplete penetrance	MP:0000278, MP:0002628, MP:0005330, MP:0005560, MP:0003141, MP:0003979, MP:0004566, MP:0009642, MP:0009862, MP:0011049, MP:0011086	abnormal myocardial fiber morphology, hepatic steatosis, cardiac fibrosis, increased circulating carnitine level, myocardial fiber degeneration, cardiomyopathy, decreased circulating glucose level, abnormal blood homeostasis, abnormal aorta elastic tissue morphology, impaired adaptive thermogenesis, postnatal lethality, incomplete penetrance	MP:0005376, MP:0005369, MP:0010768, MP:0005385, MP:0005370	muscle phenotype, liver/biliary system phenotype, homeostasis/metabolism phenotype, cardiovascular system phenotype, mortality/aging	Null/knockout	Acadm							Y	Y
HGNC:90	ACADS	acyl-CoA dehydrogenase short chain	Acyl-CoA dehydrogenase family	Y	606885	Acyl-CoA dehydrogenase, short-chain, deficiency of, 201470 (3), Autosomal recessive	AR	N	N		NA	Y	0.61545	0.34688	1.9957e-06	N	81.8955	N		N		N		N	N	MGI:87868																	N
HGNC:91	ACADSB	acyl-CoA dehydrogenase short/branched chain	Acyl-CoA dehydrogenase family	Y	600301	2-methylbutyrylglycinuria, 610006 (3), Autosomal recessive	AR	N	N		NA	Y	-0.0057753	0.65015	3.5704e-11	N	91.6763	N		N		N		N	N	MGI:1914135										N	MP:0003960	increased lean body mass			Y	Y	N
HGNC:92	ACADVL	acyl-CoA dehydrogenase very long chain	Acyl-CoA dehydrogenase family	Y	609575	VLCAD deficiency, 201475 (3), Autosomal recessive	AR	Y	N	201475	AR	Y	-0.080527	-1.8008	7.9939e-15	N	86.795	N		N		N		N	N	MGI:895149	N			MP:0002118, MP:0000266, MP:0002628, MP:0005584, MP:0003979, MP:0000003, MP:0002083, MP:0001260, MP:0001636, MP:0002020, MP:0000278, MP:0005293, MP:0005330, MP:0005332, MP:0002899, MP:0003084, MP:0004566, MP:0009763, MP:0011049, MP:0000189, MP:0005333, MP:0005439, MP:0002971, MP:0005666, MP:0010954	abnormal adipose tissue morphology, hypoglycemia, abnormal heart morphology, abnormal myocardial fiber morphology, increased body weight, irregular heartbeat, increased tumor incidence, premature death, abnormal lipid homeostasis, hepatic steatosis, fatigue, abnormal brown adipose tissue morphology, abnormal skeletal muscle fiber morphology, increased circulating carnitine level, myocardial fiber…	MP:0005369, MP:0005384, MP:0005376, MP:0005378, MP:0002006, MP:0005375, MP:0005370, MP:0005386, MP:0010768, MP:0005385	neoplasm, muscle phenotype, liver/biliary system phenotype, adipose tissue phenotype, homeostasis/metabolism phenotype, growth/size/body region phenotype, cellular phenotype, cardiovascular system phenotype, behavior/neurological phenotype, mortality/aging		Acadvl							Y	N	N			MP:0005332	abnormal amino acid level
HGNC:319	ACAN	aggrecan	Hyalectan proteoglycans|V-set domain containing|Sushi domain containing|C-type lectin domain containing	Y	155760	Short stature and advanced bone age, with or without early-onset osteoarthritis and/or osteochondritis dissecans, 165800 (3), Autosomal dominant	AD	N	N		NA	Y	0.4645	0.38966	1	Y	98.1203	N		N		N		Y	N	MGI:99602										Y	MP:0011100	preweaning lethality, complete penetrance	MP:0011100	preweaning lethality, complete penetrance	Y	Y	Y
HGNC:16467	ACAP1	ArfGAP with coiled-coil, ankyrin repeat and PH domains 1	ArfGAPs|Ankyrin repeat domain containing|Pleckstrin homology domain containing|BAR-PH domain containing					N	N		NA	Y	2.3255	1.5776	0.034201	N	98.0925	N		N		N		N	N	MGI:2388270	N			MP:0005560	decreased circulating glucose level	MP:0005376	homeostasis/metabolism phenotype		Acap1	N	MP:0000221, MP:0005560, MP:0004151	decreased leukocyte cell number, decreased circulating glucose level, decreased circulating iron level			Y	Y	N
HGNC:16469	ACAP2	ArfGAP with coiled-coil, ankyrin repeat and PH domains 2	ArfGAPs|Ankyrin repeat domain containing|Pleckstrin homology domain containing|BAR-PH domain containing					N	N		NA	Y	3.3445	1.7156	0.93818	Y	97.6241	N		N		N		Y	N	MGI:1925868																	N
HGNC:16754	ACAP3	ArfGAP with coiled-coil, ankyrin repeat and PH domains 3	ArfGAPs|Ankyrin repeat domain containing|Pleckstrin homology domain containing|BAR-PH domain containing					N	N		NA	Y	1.9051	-1.0486	0.0004458	N	98.5685	N		N		N		N	N	MGI:2153589	N			MP:0001258	decreased body length	MP:0005378	growth/size/body region phenotype		Acap3	N	MP:0001258	decreased body length			Y	Y	N
HGNC:93	ACAT1	acetyl-CoA acetyltransferase 1		Y	607809	Alpha-methylacetoacetic aciduria, 203750 (3), Autosomal recessive	AR	N	N		NA	Y	1.0033	-0.51936	1.1263e-07	N	88.1366	N		N		N		N	N	MGI:87870																	N
HGNC:94	ACAT2	acetyl-CoA acetyltransferase 2						N	N		NA	Y	0.73556	0.40758	5.9995e-07	N	92.1343	N		N		N		N	N	MGI:87871|MGI:109182																	N	N			MP:0003019, MP:0003733	increased circulating chloride level, abnormal retinal inner nuclear layer morphology
HGNC:15453	ACBD3	acyl-CoA binding domain containing 3	A-kinase anchoring proteins					N	N		NA	Y	1.913	0.54943	0.012423	N	92.8253	N		N		N		N	N	MGI:2181074	Y	MP:0011100	preweaning lethality, complete penetrance	MP:0011100	preweaning lethality, complete penetrance	MP:0005391, MP:0005367, MP:0005386, MP:0010768, MP:0005376	renal/urinary system phenotype, homeostasis/metabolism phenotype, behavior/neurological phenotype, vision/eye phenotype, mortality/aging	Null/knockout|Reporter	Acbd3	Y	MP:0011100	preweaning lethality, complete penetrance	MP:0011100	preweaning lethality, complete penetrance	Y	Y	Y	N			MP:0001303, MP:0001488, MP:0002644, MP:0011874	abnormal lens morphology, increased startle reflex, decreased circulating triglyceride level, enlarged urinary bladder
HGNC:23337	ACBD4	acyl-CoA binding domain containing 4						N	N		NA	Y	0.32551	0.4549	1.3897e-06	N	90.4502	N		N		N		N	N	MGI:1914381																	N
HGNC:23338	ACBD5	acyl-CoA binding domain containing 5						N	N		NA	Y	0.99986	-0.17391	0.027084	N	95.0705	N		Y	0.353219	N		Y	Y	MGI:1921409	N			MP:0005012, MP:0013022, MP:0013026	decreased eosinophil cell number, increased Ly6C high monocyte number, decreased Ly6C low monocyte number	MP:0005387, MP:0005397	immune system phenotype, hematopoietic system phenotype		Acbd5							Y	N
HGNC:23339	ACBD6	acyl-CoA binding domain containing 6	Ankyrin repeat domain containing					N	N		NA	Y	0.2077	-0.15734	2.0736e-06	N	89.3658	N		N		N		N	N	MGI:1919732																	N
HGNC:17715	ACBD7	acyl-CoA binding domain containing 7						N	N		NA	Y	0.015996	-0.49307	0.10711	N	87.434	N		N		N		N	N	MGI:1925495																	N
HGNC:23989	ACCS	1-aminocyclopropane-1-carboxylate synthase homolog (inactive)						N	N		NA	Y	0.23881	0.39249	9.9051e-07	N	93.8978	N		N		N		N	N	MGI:1919717																	N
HGNC:34391	ACCSL	1-aminocyclopropane-1-carboxylate synthase homolog (inactive) like						N	N		NA	Y	0.29936	-0.8015	1.1727e-17	N	95.8585	N		N		N		N	N	MGI:3584519																	N
HGNC:25070	ACD	ACD, shelterin complex subunit and telomerase recruitment factor	Shelterin complex					N	N		NA	Y	-0.4347	-1.9409	3.7759e-13	N	94.9658	N		Y	0.463867	N		Y	Y	MGI:87873	Y	MP:0011098	embryonic lethality during organogenesis, complete penetrance	MP:0011098	embryonic lethality during organogenesis, complete penetrance	MP:0010771, MP:0005378, MP:0005379, MP:0005382, MP:0005384, MP:0005376, MP:0005367, MP:0005386, MP:0010768, MP:0005389, MP:0002006, MP:0001186, MP:0005377, MP:0005371, MP:0005381	pigmentation phenotype, neoplasm, renal/urinary system phenotype, limbs/digits/tail phenotype, homeostasis/metabolism phenotype, hearing/vestibular/ear phenotype, growth/size/body region phenotype, endocrine/exocrine gland phenotype, digestive/alimentary phenotype, craniofacial phenotype, cellular phenotype, behavior/neurological phenotype, reproductive system phenotype, mortality/aging, integume…	Null/knockout	Acd							Y	Y
HGNC:2707	ACE	angiotensin I converting enzyme	CD molecules	Y	106180	Renal tubular dysgenesis, 267430 (3), Autosomal recessive	AR	Y	Y	267430	AR	Y	-0.56297	-3.4167	1.5509e-37	N	98.1354	N		N		N		N	N	MGI:87874	Y	MP:0011086, MP:0011100	postnatal lethality, incomplete penetrance, preweaning lethality, complete penetrance	MP:0001859, MP:0001935, MP:0001922, MP:0000530, MP:0001596, MP:0005325, MP:0000242, MP:0003698, MP:0011086, MP:0011346, MP:0011423, MP:0004970, MP:0005565, MP:0002988, MP:0003014, MP:0003670, MP:0004194, MP:0011307, MP:0011347, MP:0011405, MP:0000519, MP:0001762, MP:0002626, MP:0005553, MP:0005619, MP:0006264, MP:0003918, MP:0004193, MP:0009643, MP:0011304, MP:0011305, MP:0011309, MP:0011317, MP:…	decreased hematocrit, abnormal systemic arterial blood pressure, impaired fertilization, hydronephrosis, abnormal kidney blood vessel morphology, hypotension, polyuria, kidney inflammation, reduced male fertility, decreased litter size, abnormal kidney morphology, increased heart rate, decreased urine osmolality, abnormal kidney medulla morphology, kidney medulla hypoplasia, abnormal response/met…	MP:0005378, MP:0005375, MP:0005379, MP:0005376, MP:0010768, MP:0005389, MP:0005385, MP:0005397, MP:0002006, MP:0005386, MP:0005387, MP:0005367	neoplasm, renal/urinary system phenotype, adipose tissue phenotype, homeostasis/metabolism phenotype, growth/size/body region phenotype, endocrine/exocrine gland phenotype, cardiovascular system phenotype, behavior/neurological phenotype, immune system phenotype, reproductive system phenotype, hematopoietic system phenotype, mortality/aging	Null/knockout, Modified isoform(s)|Null/knockout, Null/knockout|Reporter	Ace	Y	MP:0001697, MP:0011100, MP:0013293, MP:0003984	abnormal embryo size, preweaning lethality, complete penetrance, embryonic lethality prior to tooth bud stage, embryonic growth retardation	MP:0011100, MP:0013293	preweaning lethality, complete penetrance, embryonic lethality prior to tooth bud stage	Y	Y	Y	Y	MP:0011086	postnatal lethality, incomplete penetrance	MP:0001260, MP:0001596, MP:0003058, MP:0006319, MP:0011086, MP:0006264, MP:0002626, MP:0002833	increased body weight, hypotension, increased heart rate, increased heart weight, increased insulin secretion, decreased systemic arterial systolic blood pressure, abnormal epididymal fat pad morphology, postnatal lethality, incomplete penetrance	Null/knockout
HGNC:13557	ACE2	angiotensin I converting enzyme 2						N	N		NA	Y	1.2693	1.4206	0.99813	Y		N		N		N		Y	N	MGI:1917258	N			MP:0005140, MP:0001544, MP:0001853, MP:0000280, MP:0001596, MP:0002753, MP:0002795, MP:0001625, MP:0006138, MP:0003674, MP:0003819, MP:0008022, MP:0008713, MP:0011925, MP:0020446, MP:0005333, MP:0006144, MP:0000231, MP:0006375, MP:0002833, MP:0005608, MP:0005598, MP:0005630, MP:0003141, MP:0006373, MP:0009763, MP:0010018, MP:0005036, MP:0008537, MP:0010180, MP:0013956, MP:0003136	hypertension, thin ventricular wall, abnormal cardiovascular system physiology, hypotension, cardiac hypertrophy, heart inflammation, dilated heart left ventricle, dilated cardiomyopathy, increased heart weight, yellow coat color, cardiac fibrosis, oxidative stress, increased left ventricle diastolic pressure, diarrhea, decreased cardiac muscle contractility, decreased heart rate, decreased ventr…	MP:0005381, MP:0005367, MP:0005387, MP:0005388, MP:0001186, MP:0010768, MP:0010771, MP:0005385, MP:0005378, MP:0005369, MP:0005384, MP:0005376	pigmentation phenotype, renal/urinary system phenotype, muscle phenotype, homeostasis/metabolism phenotype, growth/size/body region phenotype, digestive/alimentary phenotype, cellular phenotype, cardiovascular system phenotype, immune system phenotype, respiratory system phenotype, mortality/aging, integument phenotype		Ace2							Y	N
HGNC:18356	ACER1	alkaline ceramidase 1	Alkaline ceramidases					N	N		NA	Y	0.5199	-0.51498	0.0020814	N	88.7486	N		N		N		N	N	MGI:2181962	N			MP:0002073, MP:0000416, MP:0001325, MP:0000222, MP:0005103, MP:0005560, MP:0008040, MP:0010168, MP:0010851, MP:0013420, MP:0000367, MP:0000377, MP:0000652, MP:0001262, MP:0001547, MP:0001399, MP:0000400, MP:0000402, MP:0000414, MP:0001245, MP:0001240, MP:0001239, MP:0001222, MP:0001192, MP:0001242, MP:0005011, MP:0002796, MP:0006042, MP:0003704, MP:0003809, MP:0003810, MP:0003853, MP:0004889, MP:…	decreased neutrophil cell number, abnormal coat/ hair morphology, abnormal hair follicle morphology, abnormal awl hair morphology, abnormal zigzag hair morphology, alopecia, sparse hair, abnormal hair cycle, enlarged sebaceous gland, scaly skin, epidermal hyperplasia, abnormal epidermis stratum granulosum morphology, abnormal epidermis stratum corneum morphology, hyperkeratosis, thick dermal laye…	MP:0005397, MP:0001186, MP:0005386, MP:0005387, MP:0005391, MP:0010771, MP:0005378, MP:0005379, MP:0005375, MP:0005384, MP:0005376	pigmentation phenotype, adipose tissue phenotype, homeostasis/metabolism phenotype, growth/size/body region phenotype, endocrine/exocrine gland phenotype, cellular phenotype, behavior/neurological phenotype, immune system phenotype, vision/eye phenotype, hematopoietic system phenotype, integument phenotype		Acer1	N	MP:0000063, MP:0000186, MP:0010168, MP:0002073, MP:0005560	decreased bone mineral density, decreased circulating HDL cholesterol level, increased CD4-positive, CD25-positive, alpha-beta regulatory T cell number, abnormal hair growth, decreased circulating glucose level			Y	Y	N
HGNC:23675	ACER2	alkaline ceramidase 2	Alkaline ceramidases					N	N		NA	Y	-0.28127	-0.56814	0.045907	N	87.6196	N		N		N		N	N	MGI:1920932	N			MP:0012230	abnormal sphingolipid level	MP:0005376, MP:0002873, MP:0010771	normal phenotype, homeostasis/metabolism phenotype, integument phenotype		Acer2							Y	N
HGNC:16066	ACER3	alkaline ceramidase 3	Alkaline ceramidases					N	N		NA	Y	1.9003	0.21829	0.96225	Y	99.2067	Y	1	N		N		Y	Y	MGI:1913440	N			MP:0001513, MP:0001405, MP:0000876, MP:0002757, MP:0009823, MP:0012230, MP:0012232, MP:0020116	Purkinje cell degeneration, impaired coordination, limb grasping, decreased vertical activity, abnormal sphingomyelin level, abnormal sphingolipid level, abnormal ceramide level, increased sphingosine level	MP:0003631, MP:0005386, MP:0002873, MP:0005376	normal phenotype, nervous system phenotype, homeostasis/metabolism phenotype, behavior/neurological phenotype		Acer3							Y	N
HGNC:108	ACHE	acetylcholinesterase (Cartwright blood group)	Blood group antigens					N	N		NA	Y	2.7516	-0.76189	0.99826	Y	97.9222	N		N		N		Y	N	MGI:87876	Y	MP:0011085, MP:0011101	postnatal lethality, complete penetrance, prenatal lethality, incomplete penetrance	MP:0001504, MP:0001262, MP:0000745, MP:0001406, MP:0001523, MP:0001394, MP:0000054, MP:0005176, MP:0008540, MP:0011085, MP:0011101, MP:0000747, MP:0002083, MP:0001777, MP:0001783, MP:0005534, MP:0004183, MP:0008489, MP:0008770, MP:0001529, MP:0001265, MP:0000746, MP:0002064, MP:0001924, MP:0010053, MP:0012106, MP:0001943, MP:0001505, MP:0002327, MP:0005575, MP:0005586, MP:0005585, MP:0003492, MP:…	delayed ear emergence, tremors, weakness, muscle weakness, decreased body weight, decreased body size, circling, abnormal gait, abnormal posture, hunched posture, impaired righting response, abnormal vocalization, abnormal body temperature homeostasis, decreased white adipose tissue amount, infertility, abnormal respiration, seizures, premature death, abnormal respiratory function, abnormal invol…	MP:0005388, MP:0005386, MP:0005389, MP:0010768, MP:0005397, MP:0003631, MP:0005377, MP:0005391, MP:0005376, MP:0005378, MP:0005375, MP:0005369, MP:0005382	nervous system phenotype, muscle phenotype, adipose tissue phenotype, homeostasis/metabolism phenotype, hearing/vestibular/ear phenotype, growth/size/body region phenotype, craniofacial phenotype, behavior/neurological phenotype, respiratory system phenotype, reproductive system phenotype, vision/eye phenotype, hematopoietic system phenotype, mortality/aging	Null/knockout	Ache							Y	Y
HGNC:17066	ACIN1	apoptotic chromatin condensation inducer 1	ASAP complex					N	N		NA	Y	2.1341	-1.102	0.99999	Y	98.6606	N		Y	0.454633	N		Y	Y	MGI:1891824																	N
HGNC:4035	ACKR1	atypical chemokine receptor 1 (Duffy blood group)	Blood group antigens|CD molecules|Atypical chemokine receptors					N	N		NA						87.0165	N		N		N			N	MGI:1097689	N			MP:0001764, MP:0008721, MP:0001846, MP:0000130, MP:0000065, MP:0000062, MP:0010209	increased bone mineral density, abnormal bone marrow cavity morphology, abnormal trabecular bone morphology, abnormal homeostasis, increased inflammatory response, abnormal chemokine level, abnormal circulating chemokine level	MP:0005376, MP:0005387, MP:0005390	homeostasis/metabolism phenotype, immune system phenotype, skeleton phenotype		Ackr1							Y	N
HGNC:1565	ACKR2	atypical chemokine receptor 2	Atypical chemokine receptors					N	N		NA	Y	0.31109	0.14901	0.0014411	N	89.8199	N		N		N		N	N	MGI:1891697	N			MP:0001846, MP:0001194	dermatitis, increased inflammatory response	MP:0010771, MP:0005387	immune system phenotype, integument phenotype		Ackr2							Y	N
HGNC:23692	ACKR3	atypical chemokine receptor 3	Atypical chemokine receptors					N	N		NA	Y	1.011	-0.41464	0.37575	N	92.9123	N		N		N		N	N	MGI:109562	Y	MP:0011088, MP:0011086, MP:0011089, MP:0011087, MP:0011090, MP:0011100	postnatal lethality, incomplete penetrance, neonatal lethality, complete penetrance, neonatal lethality, incomplete penetrance, perinatal lethality, complete penetrance, perinatal lethality, incomplete penetrance, preweaning lethality, complete penetrance	MP:0002083, MP:0000266, MP:0000273, MP:0002747, MP:0002748, MP:0002754, MP:0006126, MP:0006116, MP:0008182, MP:0010402, MP:0010403, MP:0011088, MP:0001855, MP:0001861, MP:0000275, MP:0003141, MP:0006050, MP:0004566, MP:0008770, MP:0011086, MP:0000281, MP:0002746, MP:0011089, MP:0001544, MP:0000297, MP:0000274, MP:0001575, MP:0001914, MP:0001954, MP:0003140, MP:0006117, MP:0006128, MP:0010418, MP:…	abnormal heart morphology, overriding aortic valve, enlarged heart, heart hyperplasia, abnormal interventricular septum morphology, abnormal atrioventricular cushion morphology, abnormal cardiovascular system physiology, cyanosis, abnormal blood vessel morphology, abnormal atrial thrombosis, lung inflammation, hemorrhage, respiratory distress, premature death, abnormal semilunar valve morphology,…	MP:0005387, MP:0005385, MP:0005397, MP:0010768, MP:0005386, MP:0005388, MP:0005376, MP:0005369	muscle phenotype, homeostasis/metabolism phenotype, cardiovascular system phenotype, behavior/neurological phenotype, immune system phenotype, respiratory system phenotype, hematopoietic system phenotype, mortality/aging	Null/knockout, Null/knockout|Reporter	Ackr3	Y	MP:0011100	preweaning lethality, complete penetrance	MP:0011100	preweaning lethality, complete penetrance	Y	Y	Y	N			MP:0002747, MP:0001861, MP:0003141, MP:0006050, MP:0004566, MP:0010053	lung inflammation, abnormal aortic valve morphology, cardiac fibrosis, myocardial fiber degeneration, pulmonary fibrosis, decreased grip strength
HGNC:1611	ACKR4	atypical chemokine receptor 4	Atypical chemokine receptors					N	N		NA	Y	1.0484	0.44077	3.383e-08	N		N		N		N		N	N	MGI:2181676	N			MP:0002169, MP:0000693, MP:0005095, MP:0005463, MP:0004799, MP:0008073, MP:0008690, MP:0008721, MP:0010209, MP:0010219, MP:0010221	spleen hyperplasia, no abnormal phenotype detected, increased susceptibility to experimental autoimmune encephalomyelitis, decreased T cell proliferation, abnormal CD4-positive, alpha-beta T cell physiology, abnormal CD4-positive, alpha beta T cell number, increased interleukin-23 secretion, abnormal chemokine level, abnormal circulating chemokine level, increased T-helper 17 cell number, abnorma…	MP:0005387, MP:0005376, MP:0005397, MP:0002873	normal phenotype, homeostasis/metabolism phenotype, immune system phenotype, hematopoietic system phenotype		Ackr4							Y	N	N			MP:0002169	no abnormal phenotype detected
HGNC:115	ACLY	ATP citrate lyase						N	N		NA	Y	3.4233	1.4233	0.048709	Y	99.473	Y	1	Y	0.370805	N		Y	Y	MGI:103251																	N
HGNC:19288	ACMSD	aminocarboxymuconate semialdehyde decarboxylase						N	N		NA	Y	-0.024304	-0.50333	1.4924e-08	N	90.3264	N		N		N		N	N	MGI:2386323										N	MP:0000062, MP:0001488, MP:0011887, MP:0005635	increased bone mineral density, increased startle reflex, decreased circulating lipase level, decreased circulating bilirubin level			Y	Y	N
HGNC:117	ACO1	aconitase 1						N	N		NA	Y	0.99571	-0.20732	5.7515e-17	N	97.0175	N		N		N		N	N	MGI:87879	N			MP:0005637, MP:0002169	no abnormal phenotype detected, abnormal iron homeostasis	MP:0005376, MP:0010768, MP:0002873	normal phenotype, homeostasis/metabolism phenotype, mortality/aging		Aco1							Y	N
HGNC:118	ACO2	aconitase 2		Y	100850	Infantile cerebellar-retinal degeneration, 614559 (3), Autosomal recessive	AR	Y	N	614559	AR	Y	2.916	-0.14139	0.18091	N	98.1742	N		N		N		N	N	MGI:87880																	N
HGNC:33904	ACOD1	aconitate decarboxylase 1						N	N		NA						83.8187	N		N		N			N	MGI:103206	N			MP:0002451	abnormal macrophage physiology	MP:0005397, MP:0005387	immune system phenotype, hematopoietic system phenotype		Acod1	N	MP:0010053, MP:0010025	decreased grip strength, decreased total body fat amount			Y	Y	N
HGNC:33128	ACOT1	acyl-CoA thioesterase 1	Acyl-CoA thioesterases					N	N		NA	Y	1.0182	2.2585	0.0025047	N		N		N		N		N	N	MGI:1349396																	N
HGNC:18431	ACOT2	acyl-CoA thioesterase 2	Acyl-CoA thioesterases					N	N		NA	Y	-0.54506	-1.1696	8.3473e-06	N		N		N		N		N	N	MGI:2159605										N	MP:0011967, MP:0010053	increased or absent threshold for auditory brainstem response, decreased grip strength			Y	Y	N
HGNC:19748	ACOT4	acyl-CoA thioesterase 4	Acyl-CoA thioesterases					N	N		NA	Y	0.13081	0.37353	1.0593e-08	N	82.2465	N		N		N		N	N	MGI:2159621	N			MP:0002135, MP:0002059	abnormal seminal vesicle morphology, abnormal kidney morphology	MP:0005379, MP:0005367, MP:0005389	renal/urinary system phenotype, endocrine/exocrine gland phenotype, reproductive system phenotype		Acot4	N	MP:0002757	decreased vertical activity			Y	Y	N
HGNC:33159	ACOT6	acyl-CoA thioesterase 6	Acyl-CoA thioesterases					N	N		NA	Y	1.1626	0.56416	0.0034662	N	95.0623	N		N		N		N	N	MGI:1921287	N			MP:0002169	no abnormal phenotype detected	MP:0002873	normal phenotype		Acot6							Y	N
HGNC:24157	ACOT7	acyl-CoA thioesterase 7	Acyl-CoA thioesterases					N	N		NA	Y	2.0012	-1.2456	0.78845	N	96.4962	N		N		N		N	N	MGI:1917275																	N
HGNC:15919	ACOT8	acyl-CoA thioesterase 8	Acyl-CoA thioesterases					N	N		NA	Y	0.15742	-0.093797	6.5765e-06	N	79.9384	N		N		Y	23	Y	Y	MGI:2158201																	N
HGNC:17152	ACOT9	acyl-CoA thioesterase 9	Acyl-CoA thioesterases					N	N		NA	Y	0.76868	1.0164	3.9526e-09	N		N		N		N		N	N	MGI:1928939																	N
HGNC:18156	ACOT11	acyl-CoA thioesterase 11	Acyl-CoA thioesterases|StAR related lipid transfer domain containing					N	N		NA	Y	0.59984	1.1092	5.561e-16	N	91.2097	N		N		N		N	N	MGI:1913736	N			MP:0000005, MP:0001876, MP:0000186, MP:0001552, MP:0002310, MP:0005179, MP:0005281, MP:0005292, MP:0005289, MP:0002971, MP:0005560, MP:0005659, MP:0003961, MP:0004889, MP:0008874, MP:0009116, MP:0009125, MP:0010378, MP:0011698, MP:0011699, MP:0011939, MP:0014171, MP:0030016	increased brown adipose tissue amount, decreased circulating HDL cholesterol level, increased circulating triglyceride level, decreased inflammatory response, decreased susceptibility to hepatic steatosis, abnormal brown adipose tissue morphology, decreased lean body mass, increased energy expenditure, decreased circulating cholesterol level, increased fatty acid level, increased oxygen consumpti…	MP:0005378, MP:0005375, MP:0005376, MP:0005384, MP:0005370, MP:0005386, MP:0005387	liver/biliary system phenotype, adipose tissue phenotype, homeostasis/metabolism phenotype, growth/size/body region phenotype, cellular phenotype, behavior/neurological phenotype, immune system phenotype		Acot11							Y	N
HGNC:24436	ACOT12	acyl-CoA thioesterase 12	Acyl-CoA thioesterases|StAR related lipid transfer domain containing					N	N		NA	Y	0.13068	0.58929	2.3634e-13	N	90.9704	N		N		N		N	N	MGI:1921406																	N
HGNC:20999	ACOT13	acyl-CoA thioesterase 13	Acyl-CoA thioesterases					N	N		NA	Y	0.10903	1.1453	3.1631e-06	N	72.7234	N		N		N		N	N	MGI:1914084	N			MP:0001431, MP:0002078, MP:0001783, MP:0001262, MP:0001547, MP:0001402, MP:0002310, MP:0002702, MP:0005292, MP:0005290, MP:0005584, MP:0003383, MP:0003458, MP:0003868, MP:0003960, MP:0009289, MP:0009356, MP:0010026, MP:0010379, MP:0020234, MP:0001260, MP:0001399, MP:0005289, MP:0004889, MP:0009125, MP:0010378, MP:0011016, MP:0011019, MP:0011020, MP:0011939, MP:0011940	increased body weight, decreased body weight, hyperactivity, hypoactivity, abnormal eating behavior, abnormal lipid level, decreased white adipose tissue amount, abnormal glucose homeostasis, decreased susceptibility to hepatic steatosis, decreased circulating free fatty acid level, abnormal gluconeogenesis, decreased circulating ketone body level, abnormal feces composition, increased lean body …	MP:0005381, MP:0005370, MP:0005386, MP:0005375, MP:0005376, MP:0005378	liver/biliary system phenotype, adipose tissue phenotype, homeostasis/metabolism phenotype, growth/size/body region phenotype, digestive/alimentary phenotype, behavior/neurological phenotype		Acot13							Y	N
HGNC:119	ACOX1	acyl-CoA oxidase 1		Y	609751	Peroxisomal acyl-CoA oxidase deficiency, 264470 (3), Autosomal recessive	AR	N	N		NA	Y	2.2002	0.29381	0.095388	N	96.1613	N		Y	0.615458	N		Y	Y	MGI:1330812	N			MP:0000603, MP:0001262, MP:0000609, MP:0001156, MP:0001127, MP:0001147, MP:0001548, MP:0001926, MP:0001925, MP:0002628, MP:0002658, MP:0005536, MP:0002981, MP:0003331, MP:0006380, MP:0010264	pale liver, abnormal liver physiology, small ovary, small testis, abnormal spermatogenesis, decreased body weight, hyperlipidemia, male infertility, female infertility, hepatic steatosis, abnormal liver regeneration, increased liver weight, increased hepatocellular carcinoma incidence, Leydig cell hypoplasia, abnormal spermatid morphology, increased hepatoma incidence	MP:0005376, MP:0002006, MP:0005379, MP:0005378, MP:0005389, MP:0005387, MP:0005370	neoplasm, liver/biliary system phenotype, homeostasis/metabolism phenotype, growth/size/body region phenotype, endocrine/exocrine gland phenotype, immune system phenotype, reproductive system phenotype		Acox1							Y	N	N			MP:0002628	hepatic steatosis
HGNC:120	ACOX2	acyl-CoA oxidase 2		Y	601641	Bile acid synthesis defect, congenital, 6, 617308 (3), Autosomal recessive	AR	N	N		NA	Y	0.54091	0.43348	1.397e-10	N	90.2935	N		N		N		N	N	MGI:1934852																	N
HGNC:121	ACOX3	acyl-CoA oxidase 3, pristanoyl						N	N		NA	Y	-0.35017	-0.79609	4.9529e-16	N	90.6427	N		N		N		N	N	MGI:1933156																	N
HGNC:25621	ACOXL	acyl-CoA oxidase like						N	N		NA	Y	1.1493	1.0375	3.342e-15	N	92.9987	N		N		N		N	N	MGI:1921371																	N
HGNC:122	ACP1	acid phosphatase 1	Class II Cys-based phosphatases|Acid phosphatases					N	N		NA	Y	-0.20609	-0.85809	1.7915e-08	N	86.763	N		N		N		N	N	MGI:87881	N			MP:0001265, MP:0008705, MP:0011703, MP:0001262, MP:0003223, MP:0004486	decreased body weight, decreased body size, decreased cardiomyocyte apoptosis, decreased response of heart to induced stress, increased interleukin-6 secretion, increased fibroblast proliferation	MP:0005378, MP:0005376, MP:0005384, MP:0005369, MP:0005385, MP:0005387	muscle phenotype, homeostasis/metabolism phenotype, growth/size/body region phenotype, cellular phenotype, cardiovascular system phenotype, immune system phenotype		Acp1							Y	N
HGNC:123	ACP2	acid phosphatase 2, lysosomal	Acid phosphatases					N	N		NA	Y	0.82098	0.54801	0.0013061	N	95.1477	N		N		N		N	N	MGI:87882	N			MP:0000069, MP:0000160, MP:0000162, MP:0000141, MP:0005058, MP:0005060, MP:0000136, MP:0003354, MP:0003797, MP:0003997, MP:0004604, MP:0004703, MP:0010932, MP:0020137, MP:0001262, MP:0000063, MP:0005018, MP:0005014, MP:0002875, MP:0002896, MP:0003795, MP:0004924, MP:0008075, MP:0008079	decreased bone mineral density, kyphoscoliosis, abnormal microglial cell morphology, abnormal vertebral body morphology, kyphosis, lordosis, decreased body weight, decreased erythrocyte cell number, abnormal bone mineralization, astrocytosis, abnormal bone structure, abnormal compact bone morphology, tonic-clonic seizures, abnormal vertebral pedicle morphology, abnormal vertebral column morpholog…	MP:0010771, MP:0005378, MP:0005384, MP:0005397, MP:0005386, MP:0005387, MP:0005390, MP:0005367, MP:0003631	nervous system phenotype, renal/urinary system phenotype, growth/size/body region phenotype, cellular phenotype, behavior/neurological phenotype, immune system phenotype, skeleton phenotype, hematopoietic system phenotype, integument phenotype		Acp2	N	MP:0000063, MP:0002875, MP:0002896, MP:0001262, MP:0004924, MP:0003795, MP:0008079, MP:0008075, MP:0005018, MP:0005014	decreased bone mineral density, decreased erythrocyte cell number, abnormal bone mineralization, decreased body weight, abnormal behavior, abnormal bone structure, decreased CD8-positive, alpha-beta T cell number, decreased CD4-positive, alpha beta T cell number, decreased T cell number, increased B cell number			Y	Y	N
HGNC:14376	ACP4	acid phosphatase 4	Acid phosphatases	Y	606362	Amelogenesis imperfecta, type IJ, 617297 (3), Autosomal recessive	AR	N	N		NA						98.2697	N		N		N			N	MGI:3644563																	N
HGNC:124	ACP5	acid phosphatase 5, tartrate resistant	Acid phosphatases	Y	171640	Spondyloenchondrodysplasia with immune dysregulation, 607944 (3), Autosomal recessive	AR	N	N		NA	Y	0.4145	0.36142	0.07045	N	84.5747	N		N		N		N	N	MGI:87883	N			MP:0000130, MP:0002113, MP:0000137, MP:0000559, MP:0000133, MP:0000558, MP:0000067, MP:0000166, MP:0000547, MP:0000132, MP:0000062, MP:0001541, MP:0002759, MP:0002896, MP:0002998, MP:0003055, MP:0003408, MP:0003662, MP:0003723, MP:0004686, MP:0006394, MP:0006397, MP:0006398, MP:0008151, MP:0008272	increased bone mineral density, osteopetrosis, abnormal trabecular bone morphology, thickened long bone epiphysis, abnormal long bone metaphysis morphology, abnormal vertebrae morphology, abnormal chondrocyte morphology, short limbs, abnormal tibia morphology, abnormal femur morphology, abnormal osteoclast physiology, abnormal skeleton development, abnormal caudal vertebrae morphology, abnormal b…	MP:0005397, MP:0005387, MP:0005390, MP:0005371	limbs/digits/tail phenotype, immune system phenotype, skeleton phenotype, hematopoietic system phenotype		Acp5							Y	N	N			MP:0002109, MP:0000130, MP:0002114, MP:0000133, MP:0000067, MP:0000547, MP:0000062, MP:0020080	increased bone mineral density, osteopetrosis, abnormal trabecular bone morphology, abnormal long bone metaphysis morphology, short limbs, abnormal limb morphology, abnormal axial skeleton morphology, increased bone mineralization
HGNC:29609	ACP6	acid phosphatase 6, lysophosphatidic	Acid phosphatases					N	N		NA	Y	0.76328	0.93897	1.1937e-13	N	88.9146	N		N		N		N	N	MGI:1931010																	N
HGNC:33781	ACP7	acid phosphatase 7, tartrate resistant (putative)						N	N		NA						91.6053	N		N		N			N	MGI:2142121																	N
HGNC:125	ACPP	acid phosphatase, prostate	Acid phosphatases					N	N		NA	Y	0.24868	-0.27263	1.056e-15	N	90.2935	N		N		N		N	N	MGI:1928480	N			MP:0001168, MP:0001167, MP:0003177, MP:0003998, MP:0009219, MP:0009220, MP:0009381	prostate gland epithelial hyperplasia, abnormal prostate gland epithelium morphology, allodynia, decreased thermal nociceptive threshold, increased prostate intraepithelial neoplasia incidence, increased prostate gland adenocarcinoma incidence, abnormal prostate gland dorsolateral lobe morphology	MP:0005386, MP:0005389, MP:0002006, MP:0005379, MP:0010771	neoplasm, endocrine/exocrine gland phenotype, behavior/neurological phenotype, reproductive system phenotype, integument phenotype		Acpp							Y	N
HGNC:126	ACR	acrosin						N	N		NA	Y	0.49391	-2.3176	0.065682	N	93.266	N		Y	0.0527707	N		Y	Y	MGI:87884	N			MP:0005411	delayed fertilization	MP:0005389, MP:0002873	normal phenotype, reproductive system phenotype		Acr							Y	N
HGNC:17195	ACRBP	acrosin binding protein	Armadillo-like helical domain containing					N	N		NA	Y	0.81824	-0.028355	2.3155e-10	N	86.9009	N		N		Y	126	Y	Y	MGI:1859515	N			MP:0005411, MP:0000242	impaired fertilization, delayed fertilization	MP:0005389	reproductive system phenotype		Acrbp							Y	N
HGNC:127	ACRV1	acrosomal vesicle protein 1						N	N		NA	Y	0.90888	-0.82571	1.4925e-06	N	87.1795	N		N		Y	321	Y	Y	MGI:104590																	N
HGNC:29567	ACSBG1	acyl-CoA synthetase bubblegum family member 1	Acyl-CoA synthetase family					N	N		NA	Y	1.9102	-0.78419	3.4575e-05	N	95.3465	N		N		N		N	N	MGI:2385656	N			MP:0002781, MP:0002786, MP:0005281, MP:0005282, MP:0004884	increased circulating testosterone level, abnormal Leydig cell morphology, abnormal testis physiology, increased fatty acid level, decreased fatty acid level	MP:0005379, MP:0005376, MP:0005389	homeostasis/metabolism phenotype, endocrine/exocrine gland phenotype, reproductive system phenotype		Acsbg1							Y	N
HGNC:24174	ACSBG2	acyl-CoA synthetase bubblegum family member 2	Acyl-CoA synthetase family					N	N		NA	Y	0.26636	-0.83214	4.6844e-10	N	89.8269	N		N		N		N	N	MGI:3587728	N			MP:0000063, MP:0010052	decreased bone mineral density, increased grip strength	MP:0005390, MP:0005386, MP:0002873	normal phenotype, behavior/neurological phenotype, skeleton phenotype		Acsbg2	N	MP:0000063, MP:0010052	decreased bone mineral density, increased grip strength			Y	Y	N
HGNC:26101	ACSF2	acyl-CoA synthetase family member 2	Acyl-CoA synthetase family					N	N		NA	Y	1.9307	1.0441	1.0219e-05	N	94.7503	N		N		N		N	N	MGI:2388287	N			MP:0005561, MP:0010025, MP:0011275	increased mean corpuscular hemoglobin, decreased total body fat amount, abnormal behavioral response to light	MP:0005375, MP:0005397, MP:0002873, MP:0005386	normal phenotype, adipose tissue phenotype, behavior/neurological phenotype, hematopoietic system phenotype		Acsf2	N	MP:0010124, MP:0011275, MP:0010025, MP:0005561	decreased bone mineral content, abnormal behavioral response to light, decreased total body fat amount, increased mean corpuscular hemoglobin			Y	Y	N
HGNC:27288	ACSF3	acyl-CoA synthetase family member 3	Acyl-CoA synthetase family	Y	614245	Combined malonic and methylmalonic aciduria, 614265 (3)		N	N		NA	Y	-1.1957	-2.748	1.3373e-26	N	78.9246	N		N		N		N	N	MGI:2182591																	N
HGNC:3569	ACSL1	acyl-CoA synthetase long chain family member 1	Acyl-CoA synthetase family					N	N		NA	Y	1.4649	0.55915	0.028504	N	98.4788	N		N		N		N	N	MGI:102797																	N
HGNC:3570	ACSL3	acyl-CoA synthetase long chain family member 3	Acyl-CoA synthetase family					N	N		NA	Y	2.1484	-0.70258	0.002155	N	99.5938	Y	1	Y	0.122062	N		Y	Y	MGI:1921455																	N
HGNC:3571	ACSL4	acyl-CoA synthetase long chain family member 4	Acyl-CoA synthetase family|X-linked mental retardation	Y	300157	Mental retardation, X-linked 63, 300387 (3), X-linked dominant	XLd	N	N		NA	Y	2.7096	0.19462	0.98618	Y		N		N		N		Y	N	MGI:1354713	Y	MP:0011110	preweaning lethality, incomplete penetrance	MP:0002169, MP:0011110, MP:0011967, MP:0001262, MP:0000558, MP:0003179	abnormal tibia morphology, decreased body weight, no abnormal phenotype detected, thrombocytopenia, preweaning lethality, incomplete penetrance, increased or absent threshold for auditory brainstem response	MP:0002873, MP:0010768, MP:0005389, MP:0005385, MP:0005397, MP:0005390, MP:0005371, MP:0005377, MP:0005378, MP:0005379, MP:0005376	normal phenotype, limbs/digits/tail phenotype, homeostasis/metabolism phenotype, hearing/vestibular/ear phenotype, growth/size/body region phenotype, endocrine/exocrine gland phenotype, cardiovascular system phenotype, reproductive system phenotype, skeleton phenotype, hematopoietic system phenotype, mortality/aging	Conditional ready|Reporter|Null/knockout	Acsl4	N	MP:0011967	increased or absent threshold for auditory brainstem response			Y	Y	Y	N			MP:0001119, MP:0001935, MP:0001923, MP:0001123, MP:0002681, MP:0004832, MP:0004896, MP:0009082, MP:0009671, MP:0009814, MP:0001258, MP:0002834, MP:0003179, MP:0003961	abnormal female reproductive system morphology, dilated uterus, decreased body length, reduced female fertility, decreased litter size, increased corpora lutea number, decreased heart weight, thrombocytopenia, decreased lean body mass, enlarged ovary, abnormal endometrium morphology, uterus cysts, abnormal uterus physiology, increased prostaglandin level
HGNC:16526	ACSL5	acyl-CoA synthetase long chain family member 5	Acyl-CoA synthetase family					N	N		NA	Y	0.71703	1.0356	3.5611e-09	N	88.8767	N		N		N		N	N	MGI:1919129	N			MP:0001314, MP:0000186, MP:0002644, MP:0005179, MP:0005344, MP:0002833, MP:0005560, MP:0000063, MP:0003179, MP:0010124	decreased bone mineral density, decreased circulating HDL cholesterol level, corneal opacity, decreased circulating triglyceride level, increased heart weight, thrombocytopenia, decreased circulating cholesterol level, increased circulating bilirubin level, decreased circulating glucose level, decreased bone mineral content	MP:0005390, MP:0005391, MP:0005397, MP:0005385, MP:0005376	homeostasis/metabolism phenotype, cardiovascular system phenotype, skeleton phenotype, vision/eye phenotype, hematopoietic system phenotype		Acsl5	N	MP:0000186, MP:0002833, MP:0001303, MP:0002644, MP:0001314, MP:0005179, MP:0005567, MP:0005560, MP:0005344	decreased circulating HDL cholesterol level, increased heart weight, abnormal lens morphology, decreased circulating triglyceride level, corneal opacity, decreased circulating cholesterol level, decreased circulating total protein level, decreased circulating glucose level, increased circulating bilirubin level			Y	Y	N
HGNC:16496	ACSL6	acyl-CoA synthetase long chain family member 6	Acyl-CoA synthetase family	Y	604443	Myelodysplastic syndrome (3), Myelogenous leukemia, acute (3)		N	N		NA	Y	1.77	-1.3657	0.003305	N	96.3686	N		N		N		N	N	MGI:894291																	N
HGNC:18049	ACSM1	acyl-CoA synthetase medium chain family member 1	Acyl-CoA synthetase family					N	N		NA	Y	0.27582	0.7642	1.5295e-15	N	95.2009	N		N		N		N	N	MGI:2152200										N	MP:0000280	thin ventricular wall			Y	Y	N
HGNC:32017	ACSM2A	acyl-CoA synthetase medium chain family member 2A	Acyl-CoA synthetase family					N	N		NA	Y	-1.6491	-1.8143	1.6075e-23	N		N		Y	0.0898884	Y	337	Y	Y	MGI:2385289	N			MP:0001510, MP:0005560, MP:0003020	abnormal coat appearance, decreased circulating chloride level, decreased circulating glucose level	MP:0005376, MP:0010771	homeostasis/metabolism phenotype, integument phenotype		Acsm2	N	MP:0001510, MP:0009141, MP:0005560, MP:0003020	abnormal coat appearance, increased prepulse inhibition, decreased circulating glucose level, decreased circulating chloride level			Y	Y	N
HGNC:30931	ACSM2B	acyl-CoA synthetase medium chain family member 2B	Acyl-CoA synthetase family					N	N		NA							N		Y	0.417309	Y	9	Y	Y	MGI:2385289																	N
HGNC:10522	ACSM3	acyl-CoA synthetase medium chain family member 3	Acyl-CoA synthetase family					N	N		NA	Y	0.47393	1.3256	1.274e-14	N	88.8322	N		N		N		N	N	MGI:99538	N			MP:0002169	no abnormal phenotype detected	MP:0002873	normal phenotype		Acsm3							Y	N
HGNC:32016	ACSM4	acyl-CoA synthetase medium chain family member 4	Acyl-CoA synthetase family					N	N		NA	Y	1.0063	1.2957	2.7635e-18	N	96.6245	N		N		N		N	N	MGI:2681844																	N
HGNC:26060	ACSM5	acyl-CoA synthetase medium chain family member 5	Acyl-CoA synthetase family					N	N		NA	Y	-0.5952	-2.0595	8.9087e-15	N		N		N		N		N	N	MGI:2444086																	N
HGNC:31665	ACSM6	acyl-CoA synthetase medium chain family member 6						N	N		NA						96.6798	N		N		N			N																		N
HGNC:16091	ACSS1	acyl-CoA synthetase short chain family member 1	Acyl-CoA synthetase family					N	N		NA	Y	1.9551	-0.66477	2.9485e-07	N	95.3119	N		N		N		N	N	MGI:1915988	N			MP:0002083, MP:0001777, MP:0001732, MP:0000189, MP:0001553, MP:0002332, MP:0002865, MP:0005449, MP:0005668, MP:0003860, MP:0009642, MP:0010180, MP:0010957, MP:0011049	hypoglycemia, abnormal circulating free fatty acids level, postnatal growth retardation, abnormal body temperature homeostasis, premature death, abnormal exercise endurance, increased growth rate, abnormal carbon dioxide level, abnormal food intake, decreased circulating leptin level, abnormal blood homeostasis, increased susceptibility to weight loss, abnormal aerobic respiration, impaired adapt…	MP:0005386, MP:0010768, MP:0005378, MP:0005384, MP:0005376	homeostasis/metabolism phenotype, growth/size/body region phenotype, cellular phenotype, behavior/neurological phenotype, mortality/aging		Acss1							Y	N
HGNC:15814	ACSS2	acyl-CoA synthetase short chain family member 2	Acyl-CoA synthetase family					N	N		NA	Y	1.197	2.2313	4.0066e-13	N	93.156	N		Y	0.231191	Y	415	Y	Y	MGI:1890410																	N
HGNC:24723	ACSS3	acyl-CoA synthetase short chain family member 3	Acyl-CoA synthetase family					N	N		NA	Y	0.22738	-1.222	1.3481e-11	N	91.3376	N		N		N		N	N	MGI:2685720																	N
HGNC:129	ACTA1	actin, alpha 1, skeletal muscle	Actins	Y	102610	Myopathy, actin, congenital, with cores, 161800 (3), Autosomal recessive, Autosomal dominant, Myopathy, actin, congenital, with excess of thin myofilaments, 161800 (3), Autosomal recessive, Autosomal dominant, Myopathy, congenital, with fiber-type disproportion 1, 255310 (3), Autosomal recessive, Autosomal dominant, Nemaline myopathy 3, autosomal dominant or recessive, 161800 (3), Autosomal reces…	AR,AD	Y	Y	161800	AR,AD	Y	4.591	0.69509	9.4789e-07	Y	99.5017	Y	1	N		Y	480	Y	Y	MGI:87902	Y	MP:0011085	postnatal lethality, complete penetrance	MP:0001265, MP:0002106, MP:0001780, MP:0000733, MP:0001262, MP:0000161, MP:0000747, MP:0005439, MP:0003084, MP:0009402, MP:0010398, MP:0010399, MP:0011085	scoliosis, abnormal muscle development, muscle weakness, decreased body weight, decreased body size, decreased brown adipose tissue amount, abnormal muscle physiology, abnormal skeletal muscle fiber morphology, decreased glycogen level, decreased skeletal muscle fiber diameter, decreased liver glycogen level, decreased skeletal muscle glycogen level, postnatal lethality, complete penetrance	MP:0005390, MP:0005391, MP:0010768, MP:0005389, MP:0005386, MP:0005370, MP:0005376, MP:0005369, MP:0005382, MP:0005378, MP:0005375	muscle phenotype, liver/biliary system phenotype, adipose tissue phenotype, homeostasis/metabolism phenotype, growth/size/body region phenotype, craniofacial phenotype, behavior/neurological phenotype, reproductive system phenotype, skeleton phenotype, vision/eye phenotype, mortality/aging	Null/knockout	Acta1							Y	Y
HGNC:130	ACTA2	actin, alpha 2, smooth muscle, aorta	Actins	Y	102620	Aortic aneurysm, familial thoracic 6, 611788 (3), Autosomal dominant, Moyamoya disease 5, 614042 (3), Multisystemic smooth muscle dysfunction syndrome, 613834 (3), Autosomal dominant	AD	N	N		NA	Y	3.355	1.0222	0.9299	Y	97.9829	N		N		N		Y	N	MGI:87909	N			MP:0000233, MP:0000230, MP:0000272, MP:0003026, MP:0006264, MP:0009862, MP:0003070, MP:0004022, MP:0004021	abnormal systemic arterial blood pressure, abnormal blood flow velocity, abnormal aorta morphology, decreased vasoconstriction, increased vascular permeability, abnormal rod electrophysiology, abnormal cone electrophysiology, decreased systemic arterial systolic blood pressure, abnormal aorta elastic tissue morphology	MP:0005369, MP:0005391, MP:0005385	muscle phenotype, cardiovascular system phenotype, vision/eye phenotype		Acta2							Y	N
HGNC:132	ACTB	actin beta	Actins|BAF complex|PBAF complex|GBAF complex	Y	102630	Baraitser-Winter syndrome 1, 243310 (3), Autosomal dominant	AD	Y	Y	243310	AD						0.403989	N		N		N			N	MGI:87904	Y	MP:0011098, MP:0011091	prenatal lethality, complete penetrance, embryonic lethality during organogenesis, complete penetrance	MP:0003984, MP:0011098, MP:0011091	embryonic growth retardation, prenatal lethality, complete penetrance, embryonic lethality during organogenesis, complete penetrance	MP:0005369, MP:0005376, MP:0005379, MP:0005375, MP:0005397, MP:0005385, MP:0005378, MP:0005389, MP:0010768, MP:0002873, MP:0003631, MP:0005377, MP:0005387, MP:0005370, MP:0005386, MP:0005380, MP:0002006	neoplasm, normal phenotype, nervous system phenotype, muscle phenotype, liver/biliary system phenotype, adipose tissue phenotype, homeostasis/metabolism phenotype, hearing/vestibular/ear phenotype, growth/size/body region phenotype, endocrine/exocrine gland phenotype, embryo phenotype, cardiovascular system phenotype, behavior/neurological phenotype, immune system phenotype, reproductive system p…	Hypomorph, Reporter|Null/knockout	Actb							Y	Y
HGNC:17780	ACTBL2	actin, beta like 2						N	N		NA	Y	-0.30854	0.58718	7.0894e-16	N	73.9829	N		N		N		N	N	MGI:2444552																	N
HGNC:143	ACTC1	actin, alpha, cardiac muscle 1	Actins	Y	102540	Atrial septal defect 5, 612794 (3), Autosomal dominant, Cardiomyopathy, dilated, 1R, 613424 (3), Autosomal dominant, Cardiomyopathy, hypertrophic, 11, 612098 (3), Autosomal dominant, Left ventricular noncompaction 4, 613424 (3), Autosomal dominant	AD	N	N		NA	Y	4.6777	0.13851	0.77606	Y	99.886	Y	4	N		N		Y	Y	MGI:87905	Y	MP:0011085, MP:0011109	postnatal lethality, complete penetrance, lethality throughout fetal growth and development, incomplete penetrance	MP:0001265, MP:0000749, MP:0002190, MP:0000274, MP:0000278, MP:0003222, MP:0004090, MP:0004566, MP:0011085, MP:0011109, MP:0012082	enlarged heart, abnormal myocardial fiber morphology, muscle degeneration, decreased body size, disorganized myocardium, increased cardiomyocyte apoptosis, abnormal sarcomere morphology, myocardial fiber degeneration, postnatal lethality, complete penetrance, lethality throughout fetal growth and development, incomplete penetrance, delayed heart development	MP:0005385, MP:0002873, MP:0010768, MP:0005376, MP:0005384, MP:0005369, MP:0005378	normal phenotype, muscle phenotype, homeostasis/metabolism phenotype, growth/size/body region phenotype, cellular phenotype, cardiovascular system phenotype, mortality/aging	Null/knockout	Actc1							Y	Y	N			MP:0002169	no abnormal phenotype detected
HGNC:144	ACTG1	actin gamma 1	Actins|Deafness associated genes	Y	102560	Baraitser-Winter syndrome 2, 614583 (3), Autosomal dominant, Deafness, autosomal dominant 20/26, 604717 (3), Autosomal dominant	AD	N	N		NA							N		N		N			N	MGI:87906	Y	MP:0011090, MP:0013293	perinatal lethality, incomplete penetrance, embryonic lethality prior to tooth bud stage	MP:0002083, MP:0001262, MP:0001967, MP:0004529, MP:0006325, MP:0011090, MP:0011967, MP:0013293	decreased body weight, deafness, premature death, decreased outer hair cell stereocilia number, impaired hearing, perinatal lethality, incomplete penetrance, increased or absent threshold for auditory brainstem response, embryonic lethality prior to tooth bud stage	MP:0005377, MP:0003631, MP:0005386, MP:0010768, MP:0005369, MP:0005378	nervous system phenotype, muscle phenotype, hearing/vestibular/ear phenotype, growth/size/body region phenotype, behavior/neurological phenotype, mortality/aging	Null/knockout, Reporter|Null/knockout	Actg1	N	MP:0003984, MP:0003717	embryonic growth retardation, pallor			Y	Y	Y
HGNC:145	ACTG2	actin, gamma 2, smooth muscle, enteric	Actins	Y	102545	Visceral myopathy, 155310 (3), Autosomal dominant	AD	Y	Y	155310	AD	Y	3.3986	0.6534	0.071972	Y	98.4347	N		N		N		Y	N	MGI:104589																	N
HGNC:24124	ACTL6A	actin like 6A	INO80 complex |SRCAP complex|Actin related proteins|BAF complex|PBAF complex|GBAF complex					N	N		NA	Y	3.0733	0.48641	0.99724	Y	99.6064	Y	2	N		N		Y	Y	MGI:1861453	Y	MP:0011092	embryonic lethality, complete penetrance	MP:0011092	embryonic lethality, complete penetrance	MP:0005387, MP:0010768, MP:0005397, MP:0005384	cellular phenotype, immune system phenotype, hematopoietic system phenotype, mortality/aging	Null/knockout	Actl6a							Y	Y
HGNC:160	ACTL6B	actin like 6B	Actin related proteins|BAF complex|PBAF complex|GBAF complex					N	N		NA	Y	3.3284	0.32374	0.00062144	Y	99.5934	Y	1	N		N		Y	Y	MGI:1933548	Y	MP:0011086	postnatal lethality, incomplete penetrance	MP:0001399, MP:0000920, MP:0004998, MP:0008143, MP:0011086	abnormal myelination, hyperactivity, decreased CNS synapse formation, abnormal dendrite morphology, postnatal lethality, incomplete penetrance	MP:0005386, MP:0003631, MP:0010768	nervous system phenotype, behavior/neurological phenotype, mortality/aging	Null/knockout	Actl6b							Y	Y
HGNC:161	ACTL7A	actin like 7A	Actin related proteins					N	N		NA	Y	0.16042	-0.93943	3.5092e-07	N	94.5162	N		N		N		N	N	MGI:1343051																	N
HGNC:162	ACTL7B	actin like 7B	Actin related proteins					N	N		NA	Y	0.59876	0.42674	2.468e-06	N	82.4194	N		N		N		N	N	MGI:1343053										N	MP:0002757, MP:0001925	decreased vertical activity, male infertility			Y	Y	N
HGNC:24018	ACTL8	actin like 8	Actin related proteins					N	N		NA	Y	0.9486	-1.2613	0.30002	N	87.0165	N		N		N		N	N																		N
HGNC:28494	ACTL9	actin like 9	Actin related proteins					N	N		NA	Y	0.22983	0.80452	0.0044729	N	83.7574	N		N		N		N	N	MGI:1916731																	N
HGNC:16127	ACTL10	actin like 10	Actin related proteins					N	N		NA	Y	-0.312	0.74774	0.084813	N	72.3013	N		N		N		N	N	MGI:1917612	N			MP:0000480, MP:0004646, MP:0004651, MP:0010169	increased rib number, decreased cervical vertebrae number, increased thoracic vertebrae number, decreased CD4-positive, CD25-positive, alpha-beta regulatory T cell number	MP:0005397, MP:0005390, MP:0005387	immune system phenotype, skeleton phenotype, hematopoietic system phenotype		Actl10							Y	N
HGNC:163	ACTN1	actinin alpha 1	Actinins	Y	102575	Bleeding disorder, platelet-type, 15, 615193 (3), Autosomal dominant	AD	N	N		NA	Y	3.4453	0.96641	0.99994	Y	97.6654	N		Y	0.547539	N		Y	Y	MGI:2137706																	N
HGNC:164	ACTN2	actinin alpha 2	Actinins	Y	102573	Cardiomyopathy, dilated, 1AA, with or without LVNC, 612158 (3), Autosomal dominant, Cardiomyopathy, hypertrophic, 23, with or without LVNC, 612158 (3), Autosomal dominant	AD	N	N		NA	Y	1.4766	0.24705	0.99973	Y	97.162	N		Y	0.502981	N		Y	Y	MGI:109192																	N
HGNC:165	ACTN3	actinin alpha 3 (gene/pseudogene)	Actinins					N	N		NA							N		N		N			N	MGI:99678	N			MP:0002106, MP:0000759, MP:0003060	abnormal skeletal muscle morphology, abnormal muscle physiology, increased aerobic running capacity	MP:0005376, MP:0005369	muscle phenotype, homeostasis/metabolism phenotype		Actn3							Y	N
HGNC:166	ACTN4	actinin alpha 4	Actinins	Y	604638	Glomerulosclerosis, focal segmental, 1, 603278 (3), Autosomal dominant	AD	N	N		NA	Y	4.2136	-1.2761	1	Y	99.474	Y	1	Y	0.282832	N		Y	Y	MGI:1890773	Y	MP:0011090, MP:0011110	perinatal lethality, incomplete penetrance, preweaning lethality, incomplete penetrance	MP:0002083, MP:0001263, MP:0001732, MP:0000523, MP:0002705, MP:0005265, MP:0005264, MP:0002871, MP:0002959, MP:0002962, MP:0002989, MP:0003606, MP:0004969, MP:0008140, MP:0011090, MP:0011320, MP:0011348, MP:0011402, MP:0011753, MP:0011826, MP:0011864, MP:0011869, MP:0000602, MP:0000445, MP:0000284, MP:0000297, MP:0000273, MP:0000783, MP:0001014, MP:0001015, MP:0002725, MP:0005244, MP:0006063, MP:…	overriding aortic valve, double outlet right ventricle, abnormal atrioventricular cushion morphology, short snout, cortical renal glomerulopathies, enlarged liver sinusoidal spaces, abnormal forebrain morphology, absent superior cervical ganglion, small superior cervical ganglion, weight loss, postnatal growth retardation, premature death, dilated renal tubules, abnormal vein morphology, albuminu…	MP:0005367, MP:0005390, MP:0005387, MP:0005391, MP:0005381, MP:0005377, MP:0003631, MP:0001186, MP:0002006, MP:0005385, MP:0005397, MP:0010768, MP:0005370, MP:0005388, MP:0005380, MP:0005376, MP:0005384, MP:0005382, MP:0005369, MP:0005379, MP:0005378	pigmentation phenotype, neoplasm, nervous system phenotype, renal/urinary system phenotype, muscle phenotype, liver/biliary system phenotype, homeostasis/metabolism phenotype, hearing/vestibular/ear phenotype, growth/size/body region phenotype, endocrine/exocrine gland phenotype, embryo phenotype, digestive/alimentary phenotype, craniofacial phenotype, cellular phenotype, cardiovascular system ph…	Null/knockout, Reporter|Conditional ready|Null/knockout	Actn4	Y	MP:0011110	preweaning lethality, incomplete penetrance	MP:0011110	preweaning lethality, incomplete penetrance	Y	Y	Y	N			MP:0001325, MP:0005103	abnormal retina morphology, abnormal retinal pigmentation
HGNC:167	ACTR1A	ARP1 actin related protein 1 homolog A	Actin related proteins					N	N		NA	Y	3.0687	1.4095	0.96057	Y	99.1435	Y	1	N		N		Y	Y	MGI:1858964																	N
HGNC:168	ACTR1B	ARP1 actin related protein 1 homolog B	Actin related proteins					N	N		NA	Y	1.0719	0.042359	0.0010064	N	94.607	N		N		N		N	N	MGI:1917446																	N
HGNC:169	ACTR2	ARP2 actin related protein 2 homolog	Actin related protein 2/3 complex |Actin related proteins					N	N		NA	Y	3.7671	1.4681	0.9989	Y	99.5891	Y	1	N		N		Y	Y	MGI:1913963																	N
HGNC:170	ACTR3	ARP3 actin related protein 3 homolog	Actin related protein 2/3 complex |Actin related proteins					N	N		NA	Y	3.763	0.47996	0.99986	Y	98.6347	N		N		N		Y	N	MGI:1921367																	N
HGNC:17256	ACTR3B	ARP3 actin related protein 3 homolog B	Actin related proteins					N	N		NA	Y	3.1298	0.073833	0.99896	Y	95.9269	N		Y	0	N		Y	Y	MGI:2661120																	N
HGNC:37282	ACTR3C	ARP3 actin related protein 3 homolog C	Actin related proteins					N	N		NA	Y	-0.027997	0.24619	6.1567e-06	N	51.5216	N		Y	0	N		Y	Y																		N
HGNC:14671	ACTR5	ARP5 actin related protein 5 homolog	INO80 complex |Actin related proteins					N	N		NA	Y	0.50789	-1.184	1.2639e-09	N	92.2122	N		Y	0.181091	N		Y	Y	MGI:1924748										Y	MP:0011100	preweaning lethality, complete penetrance	MP:0011100	preweaning lethality, complete penetrance	Y	Y	Y
HGNC:24025	ACTR6	ARP6 actin related protein 6 homolog	SRCAP complex|Actin related proteins					N	N		NA	Y	1.9792	0.8658	2.31e-08	N	97.9904	N		N		Y	295	Y	Y	MGI:1914269	Y	MP:0011100	preweaning lethality, complete penetrance	MP:0011100	preweaning lethality, complete penetrance	MP:0005376, MP:0010768	homeostasis/metabolism phenotype, mortality/aging	Conditional ready|Null/knockout|Reporter	Actr6	Y	MP:0011100	preweaning lethality, complete penetrance	MP:0011100	preweaning lethality, complete penetrance	Y	Y	Y	N			MP:0010093	decreased circulating magnesium level
HGNC:14672	ACTR8	ARP8 actin related protein 8 homolog	INO80 complex |Actin related proteins					N	N		NA	Y	1.2284	0.55919	2.8175e-15	N	98.2843	N		N		N		N	N	MGI:1860775	Y	MP:0011100, MP:0013292	preweaning lethality, complete penetrance, embryonic lethality prior to organogenesis	MP:0011100, MP:0013292	preweaning lethality, complete penetrance, embryonic lethality prior to organogenesis	MP:0010768, MP:0005385	cardiovascular system phenotype, mortality/aging	Null/knockout|Reporter	Actr8	Y	MP:0011100	preweaning lethality, complete penetrance	MP:0011100	preweaning lethality, complete penetrance	Y	Y	Y	N			MP:0003898	abnormal QRS complex
HGNC:17372	ACTR10	actin related protein 10 homolog	Actin related proteins					N	N		NA	Y	1.2591	-0.062653	0.001262	N	94.655	N		N		N		N	N	MGI:1891654																	N
HGNC:24027	ACTRT1	actin related protein T1	Actin related proteins					N	N		NA	Y	-1.1812	-0.20105	0.0040844	N		N		N		N		N	N	MGI:1920610																	N
HGNC:24026	ACTRT2	actin related protein T2	Actin related proteins					N	N		NA	Y	-0.36992	-1.048	0.00042275	N	83.4304	N		N		N		N	N	MGI:1920603																	N
HGNC:24022	ACTRT3	actin related protein T3	Actin related proteins					N	N		NA	Y	0.33389	1.4036	4.8909e-08	N	82.9855	N		N		N		N	N	MGI:1923902										N	MP:0000367, MP:0001399, MP:0004924	abnormal coat/ hair morphology, hyperactivity, abnormal behavior			Y	Y	N
HGNC:171	ACVR1	activin A receptor type 1	Type 1 receptor serine/threonine kinases	Y	102576	Fibrodysplasia ossificans progressiva, 135100 (3), Autosomal dominant	AD	N	N		NA	Y	2.4652	0.42719	0.37902	N	98.967	N		N		N		N	N	MGI:87911	Y	MP:0011096, MP:0011098, MP:0011100	embryonic lethality between implantation and somite formation, complete penetrance, embryonic lethality during organogenesis, complete penetrance, preweaning lethality, complete penetrance	MP:0001730, MP:0002230, MP:0001680, MP:0001698, MP:0003087, MP:0003886, MP:0003988, MP:0011096, MP:0001672, MP:0001695, MP:0001675, MP:0001710, MP:0001683, MP:0005030, MP:0009593, MP:0011098, MP:0011186, MP:0011190, MP:0002231, MP:0011100	abnormal embryo development, abnormal ectoderm development, abnormal mesoderm development, absent mesoderm, abnormal gastrulation, decreased embryo size, absent amniotic folds, embryonic growth arrest, abnormal primitive streak formation, abnormal primitive streak morphology, absent allantois, abnormal embryonic epiblast morphology, disorganized embryonic tissue, absent amnion, absent chorion, em…	MP:0005384, MP:0005376, MP:0005382, MP:0005369, MP:0005378, MP:0005380, MP:0005390, MP:0005387, MP:0003631, MP:0005377, MP:0005371, MP:0005381, MP:0002006, MP:0010768, MP:0005385, MP:0005386	neoplasm, nervous system phenotype, muscle phenotype, limbs/digits/tail phenotype, homeostasis/metabolism phenotype, hearing/vestibular/ear phenotype, growth/size/body region phenotype, embryo phenotype, digestive/alimentary phenotype, craniofacial phenotype, cellular phenotype, cardiovascular system phenotype, behavior/neurological phenotype, immune system phenotype, skeleton phenotype, mortalit…	Null/knockout, Null/knockout|Reporter	Acvr1	Y	MP:0013292, MP:0013293	embryonic lethality prior to organogenesis, embryonic lethality prior to tooth bud stage	MP:0013292, MP:0013293	embryonic lethality prior to organogenesis, embryonic lethality prior to tooth bud stage	Y	Y	Y	N			MP:0005566	decreased blood urea nitrogen level
HGNC:172	ACVR1B	activin A receptor type 1B	Type 1 receptor serine/threonine kinases					N	N		NA	Y	3.4541	0.69257	0.9993	Y	98.501	N		N		N		Y	N	MGI:1338944	Y	MP:0011098, MP:0011092, MP:0011100, MP:0013292, MP:0013293	embryonic lethality, complete penetrance, embryonic lethality during organogenesis, complete penetrance, preweaning lethality, complete penetrance, embryonic lethality prior to organogenesis, embryonic lethality prior to tooth bud stage	MP:0001730, MP:0001694, MP:0001693, MP:0001683, MP:0002582, MP:0005076, MP:0003886, MP:0010126, MP:0010736, MP:0011098, MP:0011186, MP:0011092, MP:0011100, MP:0013292, MP:0013293	absent mesoderm, failure of primitive streak formation, absent egg cylinders, embryonic growth arrest, disorganized extraembryonic tissue, abnormal embryonic epiblast morphology, abnormal cell differentiation, abnormal distal visceral endoderm morphology, abnormal extraembryonic ectoderm morphology, embryonic lethality, complete penetrance, embryonic lethality during organogenesis, complete penet…	MP:0010768, MP:0002873, MP:0005389, MP:0005380, MP:0005388, MP:0005390, MP:0003631, MP:0005382, MP:0005378, MP:0010771, MP:0005379, MP:0005376, MP:0005384	normal phenotype, nervous system phenotype, homeostasis/metabolism phenotype, growth/size/body region phenotype, endocrine/exocrine gland phenotype, embryo phenotype, craniofacial phenotype, cellular phenotype, respiratory system phenotype, reproductive system phenotype, skeleton phenotype, mortality/aging, integument phenotype	Null/knockout, Null/knockout|Reporter	Acvr1b	Y	MP:0011100, MP:0013292, MP:0013293	preweaning lethality, complete penetrance, embryonic lethality prior to organogenesis, embryonic lethality prior to tooth bud stage	MP:0011100, MP:0013292, MP:0013293	preweaning lethality, complete penetrance, embryonic lethality prior to organogenesis, embryonic lethality prior to tooth bud stage	Y	Y	Y	N			MP:0000367, MP:0001147, MP:0001697, MP:0001566, MP:0001102, MP:0002768, MP:0009141	abnormal coat/ hair morphology, small superior vagus ganglion, small testis, increased circulating phosphate level, abnormal embryo size, small adrenal glands, increased prepulse inhibition
HGNC:18123	ACVR1C	activin A receptor type 1C	Type 1 receptor serine/threonine kinases					N	N		NA	Y	1.6285	0.24845	0.00092556	N	96.1437	N		N		N		N	N	MGI:2661081	N			MP:0002169	no abnormal phenotype detected	MP:0002873	normal phenotype		Acvr1c							Y	N
HGNC:173	ACVR2A	activin A receptor type 2A	Type 2 receptor serine/threonine kinases					N	N		NA	Y	3.4546	0.030902	0.99978	Y	98.6693	N		N		N		Y	N	MGI:102806	Y	MP:0011087, MP:0011108, MP:0011110	neonatal lethality, complete penetrance, embryonic lethality during organogenesis, incomplete penetrance, preweaning lethality, incomplete penetrance	MP:0000111, MP:0001927, MP:0002116, MP:0001126, MP:0001340, MP:0000460, MP:0001131, MP:0001134, MP:0002216, MP:0001147, MP:0001926, MP:0000125, MP:0001749, MP:0005159, MP:0008975, MP:0009081, MP:0011087, MP:0002784, MP:0004852, MP:0004901, MP:0006378, MP:0006380, MP:0001695, MP:0001923, MP:0005163, MP:0003830, MP:0011108, MP:0002092, MP:0001293, MP:0001297, MP:0001697, MP:0005382, MP:0011110, MP:…	cleft palate, absent incisors, mandible hypoplasia, abnormal ovary morphology, abnormal ovarian follicle morphology, absent corpus luteum, small testis, anophthalmia, microphthalmia, abnormal eyelid morphology, abnormal gastrulation, abnormal embryo size, suppressed circulating follicle stimulating hormone level, reduced female fertility, female infertility, abnormal estrous cycle, abnormal eye m…	MP:0005388, MP:0005380, MP:0005389, MP:0010768, MP:0005385, MP:0005391, MP:0005377, MP:0003631, MP:0005381, MP:0005390, MP:0005384, MP:0005376, MP:0005379, MP:0005378, MP:0005382	nervous system phenotype, homeostasis/metabolism phenotype, hearing/vestibular/ear phenotype, growth/size/body region phenotype, endocrine/exocrine gland phenotype, embryo phenotype, digestive/alimentary phenotype, craniofacial phenotype, cellular phenotype, cardiovascular system phenotype, respiratory system phenotype, reproductive system phenotype, skeleton phenotype, vision/eye phenotype, mort…	Null/knockout, Null/knockout|Reporter	Acvr2a	Y	MP:0001697, MP:0000428, MP:0011110, MP:0001297, MP:0001293	abnormal embryo size, abnormal craniofacial morphology, preweaning lethality, incomplete penetrance, microphthalmia, anophthalmia	MP:0011110	preweaning lethality, incomplete penetrance	Y	Y	Y
HGNC:174	ACVR2B	activin A receptor type 2B	Type 2 receptor serine/threonine kinases	Y	602730	Heterotaxy, visceral, 4, autosomal, 613751 (3)		N	N		NA	Y	2.0998	-1.7012	0.81126	N	96.5131	N		N		N		N	N	MGI:87912	Y	MP:0011085, MP:0011086, MP:0011110	postnatal lethality, complete penetrance, postnatal lethality, incomplete penetrance, preweaning lethality, incomplete penetrance	MP:0000598, MP:0000689, MP:0000150, MP:0000267, MP:0002264, MP:0000154, MP:0000520, MP:0000692, MP:0001575, MP:0000531, MP:0000644, MP:0000650, MP:0006065, MP:0006061, MP:0006126, MP:0003446, MP:0003604, MP:0004110, MP:0004252, MP:0004618, MP:0004651, MP:0010402, MP:0010403, MP:0011085, MP:0011086, MP:0001706, MP:0003036, MP:0004616, MP:0004617, MP:0011110	abnormal rib morphology, rib fusion, abnormal heart development, absent kidney, right pulmonary isomerism, abnormal liver morphology, dextrocardia, mesocardia, abnormal spleen morphology, small spleen, cyanosis, abnormal left-right axis patterning, abnormal bronchus morphology, vertebral transformation, renal hypoplasia, single kidney, transposition of great arteries, abnormal direction of heart …	MP:0005378, MP:0005369, MP:0005384, MP:0005376, MP:0005387, MP:0005370, MP:0005388, MP:0005386, MP:0005380, MP:0010768, MP:0005385, MP:0005397, MP:0005367, MP:0005390	renal/urinary system phenotype, muscle phenotype, liver/biliary system phenotype, homeostasis/metabolism phenotype, growth/size/body region phenotype, embryo phenotype, cellular phenotype, cardiovascular system phenotype, behavior/neurological phenotype, immune system phenotype, respiratory system phenotype, skeleton phenotype, hematopoietic system phenotype, mortality/aging	Null/knockout, Null/knockout|Reporter	Acvr2b	Y	MP:0011110	preweaning lethality, incomplete penetrance	MP:0011110	preweaning lethality, incomplete penetrance	Y	Y	Y
HGNC:175	ACVRL1	activin A receptor like type 1	Type 1 receptor serine/threonine kinases	Y	601284	Telangiectasia, hereditary hemorrhagic, type 2, 600376 (3), Autosomal dominant	AD	N	N		NA	Y	2.5239	-0.25283	0.00082348	N	97.8728	N		N		N		N	N	MGI:1338946	Y	MP:0011098	embryonic lethality during organogenesis, complete penetrance	MP:0000259, MP:0011098, MP:0000433, MP:0001614, MP:0000260, MP:0000291, MP:0005329, MP:0005592, MP:0003229, MP:0006093, MP:0003984, MP:0003974, MP:0004068, MP:0004938, MP:0012253, MP:0012494, MP:0002123, MP:0001730, MP:0000298, MP:0002740, MP:0005590, MP:0004076, MP:0004783, MP:0004784, MP:0004787, MP:0000266, MP:0001718, MP:0000272, MP:0000274, MP:0000262, MP:0005312, MP:0004067, MP:0009577, MP:…	abnormal vascular development, abnormal angiogenesis, poor arterial differentiation, abnormal heart morphology, abnormal aorta morphology, enlarged heart, enlarged pericardium, absent atrioventricular cushions, microcephaly, abnormal blood vessel morphology, abnormal visceral yolk sac morphology, absent vitelline blood vessels, embryonic growth arrest, hemorrhage, abnormal definitive hematopoiesi…	MP:0005378, MP:0005382, MP:0005369, MP:0005376, MP:0005388, MP:0005370, MP:0005386, MP:0005380, MP:0010768, MP:0002873, MP:0005397, MP:0005385, MP:0003631, MP:0005381	normal phenotype, nervous system phenotype, muscle phenotype, liver/biliary system phenotype, homeostasis/metabolism phenotype, growth/size/body region phenotype, embryo phenotype, digestive/alimentary phenotype, craniofacial phenotype, cardiovascular system phenotype, behavior/neurological phenotype, respiratory system phenotype, hematopoietic system phenotype, mortality/aging	Null/knockout|Reporter, Null/knockout	Acvrl1							Y	Y	N			MP:0002138, MP:0002083, MP:0000599, MP:0000602, MP:0000465, MP:0001914, MP:0004175, MP:0002169, MP:0000231, MP:0001038, MP:0005584, MP:0005662, MP:0005665, MP:0004183, MP:0008872, MP:0009642, MP:0011022, MP:0012676	hypertension, gastrointestinal hemorrhage, enlarged liver, enlarged liver sinusoidal spaces, abnormal cholinergic neuron morphology, hemorrhage, premature death, abnormal hepatobiliary system morphology, no abnormal phenotype detected, telangiectases, abnormal sympathetic nervous system physiology, abnormal enzyme/coenzyme activity, increased circulating adrenaline level, increased circulating no…
HGNC:177	ACY1	aminoacylase 1		Y	104620	Aminoacylase 1 deficiency, 609924 (3), Autosomal recessive	AR	N	N		NA	Y	0.11211	-0.47437	4.1409e-09	N	81.5719	N		N		N		N	N	MGI:87913																	N
HGNC:24104	ACY3	aminoacylase 3						N	N		NA	Y	-0.0064774	0.71332	5.0201e-06	N	91.4489	N		N		N		N	N	MGI:1918920																	N
HGNC:179	ACYP1	acylphosphatase 1						N	N		NA	Y	0.61051	1.2648	0.069906	N	96.3092	N		N		N		N	N	MGI:1913454																	N
HGNC:180	ACYP2	acylphosphatase 2						N	N		NA	Y	-0.59351	-1.0255	5.68e-05	N	71.2704	N		N		N		N	N	MGI:1922822																	N
HGNC:186	ADA	adenosine deaminase	Adenosine deaminase family					N	N		NA	Y	0.28312	-0.42175	1.4594e-10	N	90.119	N		N		N		N	N	MGI:87916	Y	MP:0011087, MP:0011088	neonatal lethality, complete penetrance, neonatal lethality, incomplete penetrance	MP:0001379, MP:0003415, MP:0000598, MP:0000607, MP:0000601, MP:0001262, MP:0000606, MP:0001654, MP:0001575, MP:0005018, MP:0005319, MP:0005419, MP:0005567, MP:0003806, MP:0011087, MP:0020427, MP:0000496, MP:0002270, MP:0001177, MP:0000240, MP:0005415, MP:0011088, MP:0001711, MP:0002336, MP:0000276, MP:0002376, MP:0005595, MP:0002975, MP:0003231, MP:0003548, MP:0003718, MP:0004007, MP:0004259, MP:…	extramedullary hematopoiesis, heart right ventricle hypertrophy, abnormal small intestine morphology, abnormal liver morphology, small liver, decreased hepatocyte number, abnormal hepatocyte morphology, atelectasis, decreased body weight, abnormal penile erection, cyanosis, hepatic necrosis, abnormal placenta morphology, abnormal pulmonary alveolus morphology, abnormal pulmonary gas exchange, abn…	MP:0005381, MP:0005387, MP:0005367, MP:0005390, MP:0005380, MP:0005388, MP:0005370, MP:0005397, MP:0005385, MP:0005389, MP:0010768, MP:0002873, MP:0005379, MP:0005369, MP:0005376, MP:0005384, MP:0005378	normal phenotype, renal/urinary system phenotype, muscle phenotype, liver/biliary system phenotype, homeostasis/metabolism phenotype, growth/size/body region phenotype, endocrine/exocrine gland phenotype, embryo phenotype, digestive/alimentary phenotype, cellular phenotype, cardiovascular system phenotype, immune system phenotype, respiratory system phenotype, reproductive system phenotype, skele…	Null/knockout	Ada							Y	Y
HGNC:1839	ADA2	adenosine deaminase 2	Adenosine deaminase family	Y	607575	Polyarteritis nodosa, childhood-onset, 615688 (3), Autosomal recessive	AR	N	N		NA						96.87	N		N		N			N																		N
HGNC:30713	ADAD1	adenosine deaminase domain containing 1	Adenosine deaminases acting on RNA					N	N		NA	Y	0.9584	1.0462	0.11718	N	95.044	N		N		N		N	N	MGI:103258	Y	MP:0011110	preweaning lethality, incomplete penetrance	MP:0001925, MP:0002687, MP:0002675, MP:0005578, MP:0000242, MP:0011110	impaired fertilization, male infertility, asthenozoospermia, oligozoospermia, teratozoospermia, preweaning lethality, incomplete penetrance	MP:0005376, MP:0010768, MP:0005389	homeostasis/metabolism phenotype, reproductive system phenotype, mortality/aging	Null/knockout	Adad1	Y	MP:0011110	preweaning lethality, incomplete penetrance	MP:0011110	preweaning lethality, incomplete penetrance	Y	Y	Y	N			MP:0005560, MP:0003020	decreased circulating chloride level, decreased circulating glucose level
HGNC:30714	ADAD2	adenosine deaminase domain containing 2	Adenosine deaminases acting on RNA					N	N		NA						87.4907	N		N		N			N	MGI:1923023	N			MP:0001399, MP:0003064	hyperactivity, decreased coping response	MP:0005386	behavior/neurological phenotype		Adad2	N	MP:0001399, MP:0001926, MP:0001925	hyperactivity, female infertility, male infertility			Y	Y	N
HGNC:31853	ADAL	adenosine deaminase like	Adenosine deaminase family					N	N		NA	Y	1.1743	0.22384	1.2702e-06	N	90.4502	N		N		N		N	N	MGI:1923144										N	MP:0000063, MP:0001539, MP:0001556, MP:0010124, MP:0005178	decreased bone mineral density, decreased caudal vertebrae number, increased circulating HDL cholesterol level, decreased bone mineral content, increased circulating cholesterol level			Y	Y	N
HGNC:198	ADAM2	ADAM metallopeptidase domain 2	ADAM metallopeptidase domain containing					N	N		NA	Y	-0.54851	-1.0484	7.44e-21	N	86.632	N		N		N		N	N	MGI:1340894	N			MP:0001922, MP:0002675, MP:0005410	reduced male fertility, asthenozoospermia, abnormal fertilization	MP:0005389	reproductive system phenotype		Adam2							Y	N
HGNC:214	ADAM7	ADAM metallopeptidase domain 7	ADAM metallopeptidase domain containing					N	N		NA	Y	-0.54004	-0.066011	7.7561e-19	N	87.302	N		N		N		N	N	MGI:107247	N			MP:0001922, MP:0002631, MP:0002660, MP:0002662, MP:0002674, MP:0000242, MP:0004933, MP:0009237, MP:0009824	impaired fertilization, reduced male fertility, abnormal epididymis morphology, abnormal caput epididymis morphology, abnormal cauda epididymis morphology, abnormal sperm motility, abnormal epididymis epithelium morphology, kinked sperm flagellum, spermatic granuloma	MP:0005387, MP:0005389, MP:0005384	cellular phenotype, immune system phenotype, reproductive system phenotype		Adam7							Y	N
HGNC:215	ADAM8	ADAM metallopeptidase domain 8	ADAM metallopeptidase domain containing|CD molecules					N	N		NA	Y	0.72205	-0.88429	5.5093e-13	N	91.2233	N		N		Y	414	Y	Y	MGI:107825	N			MP:0002169, MP:0003436, MP:0003638, MP:0008396	no abnormal phenotype detected, decreased susceptibility to induced arthritis, abnormal response/metabolism to endogenous compounds, abnormal osteoclast differentiation	MP:0002873, MP:0005397, MP:0005376, MP:0005387, MP:0005390, MP:0005384	normal phenotype, homeostasis/metabolism phenotype, cellular phenotype, immune system phenotype, skeleton phenotype, hematopoietic system phenotype		Adam8							Y	N
HGNC:216	ADAM9	ADAM metallopeptidase domain 9	ADAM metallopeptidase domain containing	Y	602713	Cone-rod dystrophy 9, 612775 (3)		N	N		NA	Y	2.107	0.17881	0.030366	N	98.1161	N		N		N		N	N	MGI:105376	N			MP:0001326, MP:0002724, MP:0005201, MP:0002169, MP:0006069, MP:0003447, MP:0003727, MP:0009660, MP:0012143, MP:0012144, MP:0012193	retinal degeneration, no abnormal phenotype detected, enhanced wound healing, decreased tumor growth/size, abnormal retinal layer morphology, abnormal retinal pigment epithelium morphology, abnormal retinal neuronal layer morphology, abnormal induced retinal neovascularization, decreased a wave amplitude, decreased b wave amplitude, increased keratinocyte migration	MP:0001186, MP:0002006, MP:0005385, MP:0002873, MP:0010768, MP:0005391, MP:0010771, MP:0005376, MP:0005384	pigmentation phenotype, neoplasm, normal phenotype, homeostasis/metabolism phenotype, cellular phenotype, cardiovascular system phenotype, vision/eye phenotype, mortality/aging, integument phenotype		Adam9							Y	N
HGNC:188	ADAM10	ADAM metallopeptidase domain 10	ADAM metallopeptidase domain containing|CD molecules	Y	602192	Reticulate acropigmentation of Kitamura, 615537 (3), Autosomal dominant	AD	N	N		NA	Y	3.4392	-0.43201	1	Y	99.6734	Y	1	Y	0.433966	N		Y	Y	MGI:109548	Y	MP:0011098	embryonic lethality during organogenesis, complete penetrance	MP:0002151, MP:0001688, MP:0001725, MP:0001718, MP:0000264, MP:0001698, MP:0000292, MP:0000844, MP:0003229, MP:0003232, MP:0008029, MP:0006341, MP:0011098, MP:0012082, MP:0012254	failure of vascular branching, distended pericardium, abnormal pontine flexure morphology, abnormal somite development, decreased embryo size, abnormal visceral yolk sac morphology, abnormal umbilical cord morphology, abnormal neural tube morphology, abnormal vitelline vasculature morphology, abnormal forebrain development, small first pharyngeal arch, abnormal paraxial mesoderm morphology, embry…	MP:0005381, MP:0003631, MP:0005390, MP:0005387, MP:0005380, MP:0005379, MP:0005397, MP:0005385, MP:0005378, MP:0010768, MP:0002873, MP:0005382, MP:0005376, MP:0005384	normal phenotype, nervous system phenotype, homeostasis/metabolism phenotype, growth/size/body region phenotype, endocrine/exocrine gland phenotype, embryo phenotype, digestive/alimentary phenotype, craniofacial phenotype, cellular phenotype, cardiovascular system phenotype, immune system phenotype, skeleton phenotype, hematopoietic system phenotype, mortality/aging	Null/knockout	Adam10							Y	Y
HGNC:189	ADAM11	ADAM metallopeptidase domain 11	ADAM metallopeptidase domain containing					N	N		NA	Y	2.7958	1.6075	9.8082e-06	N	97.6989	N		Y	0.0769657	N		Y	Y	MGI:1098667	N			MP:0001463, MP:0001405, MP:0001399	hyperactivity, impaired coordination, abnormal spatial learning	MP:0005386	behavior/neurological phenotype		Adam11							Y	N
HGNC:190	ADAM12	ADAM metallopeptidase domain 12	ADAM metallopeptidase domain containing					N	N		NA	Y	1.365	0.41345	1.9248e-06	N	92.5233	N		N		N		N	N	MGI:105378	Y	MP:0011086	postnatal lethality, incomplete penetrance	MP:0001780, MP:0000759, MP:0009408, MP:0011086	abnormal skeletal muscle morphology, decreased brown adipose tissue amount, decreased skeletal muscle fiber density, postnatal lethality, incomplete penetrance	MP:0005375, MP:0005391, MP:0005369, MP:0005385, MP:0010768	muscle phenotype, adipose tissue phenotype, cardiovascular system phenotype, vision/eye phenotype, mortality/aging	Null/knockout	Adam12							Y	Y
HGNC:193	ADAM15	ADAM metallopeptidase domain 15	ADAM metallopeptidase domain containing					N	N		NA	Y	1.0187	1.3124	7.9515e-16	N	93.2534	N		N		N		N	N	MGI:1333882	N			MP:0009660, MP:0002166, MP:0002052, MP:0003447, MP:0003434	decreased tumor incidence, altered tumor susceptibility, decreased susceptibility to induced choroidal neovascularization, decreased tumor growth/size, abnormal induced retinal neovascularization	MP:0002006, MP:0010768, MP:0005385, MP:0005391	neoplasm, cardiovascular system phenotype, vision/eye phenotype, mortality/aging		Adam15							Y	N
HGNC:195	ADAM17	ADAM metallopeptidase domain 17	ADAM metallopeptidase domain containing|CD molecules					N	N		NA	Y	2.5326	0.010921	0.99904	Y	98.1624	N		N		N		Y	N	MGI:1096335	Y	MP:0011090, MP:0011109, MP:0011085, MP:0011086, MP:0011087, MP:0011089, MP:0011088, MP:0002081	perinatal lethality, postnatal lethality, complete penetrance, postnatal lethality, incomplete penetrance, neonatal lethality, complete penetrance, neonatal lethality, incomplete penetrance, perinatal lethality, complete penetrance, perinatal lethality, incomplete penetrance, lethality throughout fetal growth and development, incomplete penetrance	MP:0002075, MP:0001265, MP:0002092, MP:0002085, MP:0002083, MP:0000377, MP:0001274, MP:0001282, MP:0001312, MP:0000383, MP:0000496, MP:0001313, MP:0001302, MP:0000274, MP:0005031, MP:0002833, MP:0002953, MP:0003567, MP:0004067, MP:0004564, MP:0009264, MP:0010402, MP:0010594, MP:0010897, MP:0011090, MP:0012099, MP:0013744, MP:0001258, MP:0001785, MP:0001614, MP:0001634, MP:0002745, MP:0002746, MP:…	enlarged heart, abnormal mitral valve morphology, abnormal hair follicle morphology, abnormal hair follicle orientation, distorted hair follicle pattern, abnormal small intestine morphology, abnormal lung morphology, abnormal lung development, pulmonary hypoplasia, decreased body length, decreased body size, curly vibrissae, short vibrissae, eyelids open at birth, abnormal cornea morphology, incr…	MP:0005376, MP:0005384, MP:0005369, MP:0005378, MP:0010771, MP:0005379, MP:0005388, MP:0005387, MP:0005390, MP:0005381, MP:0003631, MP:0005371, MP:0005391, MP:0005397, MP:0005385, MP:0010768, MP:0002873, MP:0005389, MP:0001186, MP:0005380	pigmentation phenotype, normal phenotype, nervous system phenotype, muscle phenotype, limbs/digits/tail phenotype, homeostasis/metabolism phenotype, growth/size/body region phenotype, endocrine/exocrine gland phenotype, embryo phenotype, digestive/alimentary phenotype, cellular phenotype, cardiovascular system phenotype, immune system phenotype, respiratory system phenotype, reproductive system p…	Null/knockout, Conditional ready|Hypomorph	Adam17	Y	MP:0011110	preweaning lethality, incomplete penetrance	MP:0011110	preweaning lethality, incomplete penetrance	Y	Y	Y	Y	MP:0010831	lethality, incomplete penetrance	MP:0002098, MP:0001260, MP:0003131, MP:0010123, MP:0010373, MP:0010831	increased body weight, abnormal vibrissa morphology, increased erythrocyte cell number, increased bone mineral content, myeloid hyperplasia, lethality, incomplete penetrance	Reporter|Conditional ready|Null/knockout
HGNC:196	ADAM18	ADAM metallopeptidase domain 18	ADAM metallopeptidase domain containing					N	N		NA	Y	-0.66623	-1.4572	2.4839e-34	N	96.142	N		N		Y	387	Y	Y	MGI:105986	N			MP:0003858	enhanced coordination	MP:0005386	behavior/neurological phenotype		Adam18							Y	N
HGNC:197	ADAM19	ADAM metallopeptidase domain 19	ADAM metallopeptidase domain containing					N	N		NA	Y	1.9983	0.47338	0.00039396	N	98.7274	N		Y	0.694716	N		Y	Y	MGI:105377	Y	MP:0011086	postnatal lethality, incomplete penetrance	MP:0000639, MP:0000759, MP:0000297, MP:0000761, MP:0000273, MP:0000301, MP:0000286, MP:0002624, MP:0002747, MP:0002748, MP:0002754, MP:0010418, MP:0010455, MP:0011086	overriding aortic valve, abnormal mitral valve morphology, abnormal atrioventricular cushion morphology, decreased atrioventricular cushion size, abnormal adrenal gland morphology, abnormal skeletal muscle morphology, thin diaphragm muscle, abnormal tricuspid valve morphology, abnormal aortic valve morphology, abnormal pulmonary valve morphology, dilated heart right ventricle, perimembraneous ven…	MP:0005379, MP:0005369, MP:0005376, MP:0005385, MP:0010768	muscle phenotype, homeostasis/metabolism phenotype, endocrine/exocrine gland phenotype, cardiovascular system phenotype, mortality/aging	Null/knockout	Adam19							Y	Y
HGNC:199	ADAM20	ADAM metallopeptidase domain 20	ADAM metallopeptidase domain containing					N	N		NA						92.3354	N		N		N			N	MGI:1345157|MGI:2152342|MGI:3045694																	N
HGNC:200	ADAM21	ADAM metallopeptidase domain 21	ADAM metallopeptidase domain containing					N	N		NA	Y	0.51204	-1.3027	2.3452e-12	N		N		N		N		N	N	MGI:1861229	N			MP:0002169	no abnormal phenotype detected	MP:0002873	normal phenotype		Adam21							Y	N
HGNC:201	ADAM22	ADAM metallopeptidase domain 22	ADAM metallopeptidase domain containing					N	N		NA	Y	2.5388	0.37236	0.19453	N	96.5744	N		N		N		N	N	MGI:1340046	Y	MP:0011085, MP:0011088	postnatal lethality, complete penetrance, neonatal lethality, incomplete penetrance	MP:0001265, MP:0000947, MP:0001262, MP:0001393, MP:0000920, MP:0001106, MP:0011085, MP:0000921, MP:0002882, MP:0003634, MP:0011088	abnormal myelination, demyelination, convulsive seizures, abnormal Schwann cell morphology, decreased body weight, decreased body size, ataxia, abnormal neuron morphology, abnormal glial cell morphology, postnatal lethality, complete penetrance, neonatal lethality, incomplete penetrance	MP:0003631, MP:0005371, MP:0010768, MP:0005386, MP:0005378	nervous system phenotype, limbs/digits/tail phenotype, growth/size/body region phenotype, behavior/neurological phenotype, mortality/aging	Null/knockout	Adam22							Y	Y
HGNC:202	ADAM23	ADAM metallopeptidase domain 23	ADAM metallopeptidase domain containing					N	N		NA	Y	1.9803	2.4537	0.99654	Y	97.5392	N		Y	0.217218	N		Y	Y	MGI:1345162	Y	MP:0011085, MP:0011100	postnatal lethality, complete penetrance, preweaning lethality, complete penetrance	MP:0000745, MP:0011085, MP:0011100	tremors, postnatal lethality, complete penetrance, preweaning lethality, complete penetrance	MP:0005390, MP:0010768, MP:0005386, MP:0005382, MP:0005378	growth/size/body region phenotype, craniofacial phenotype, behavior/neurological phenotype, skeleton phenotype, mortality/aging	Null/knockout, Null/knockout|Reporter	Adam23	Y	MP:0011100	preweaning lethality, complete penetrance	MP:0011100	preweaning lethality, complete penetrance	Y	Y	Y	N			MP:0002100	abnormal tooth morphology
HGNC:206	ADAM28	ADAM metallopeptidase domain 28	ADAM metallopeptidase domain containing					N	N		NA	Y	-0.88961	-0.39034	2.2613e-24	N	92.9373	N		N		N		N	N	MGI:105988																	N
HGNC:207	ADAM29	ADAM metallopeptidase domain 29	ADAM metallopeptidase domain containing					N	N		NA						88.3423	N		N		N			N	MGI:2676326																	N
HGNC:208	ADAM30	ADAM metallopeptidase domain 30	ADAM metallopeptidase domain containing					N	N		NA						93.2681	N		N		N			N	MGI:1918328																	N
HGNC:15479	ADAM32	ADAM metallopeptidase domain 32	ADAM metallopeptidase domain containing					N	N		NA	Y	0.39839	0.43643	3.8375e-14	N	96.8095	N		N		N		N	N	MGI:2653822										N	MP:0000063, MP:0003961, MP:0010124, MP:0010024, MP:0006243	decreased bone mineral density, decreased lean body mass, decreased bone mineral content, increased total body fat amount, impaired pupillary reflex			Y	Y	N
HGNC:15478	ADAM33	ADAM metallopeptidase domain 33	ADAM metallopeptidase domain containing					N	N		NA	Y	0.85602	2.1489	9.3879e-15	N	89.7858	N		Y	0.559246	N		Y	Y	MGI:1341813	N			MP:0002169	no abnormal phenotype detected	MP:0002873	normal phenotype		Adam33							Y	N
HGNC:16299	ADAMDEC1	ADAM like decysin 1						N	N		NA	Y	-0.11603	-0.40281	4.1698e-16	N	89.5274	N		N		N		N	N	MGI:1917650																	N
HGNC:217	ADAMTS1	ADAM metallopeptidase with thrombospondin type 1 motif 1	ADAM metallopeptidases with thrombospondin type 1 motif					N	N		NA	Y	0.80845	0.10728	0.76085	N	91.2003	N		N		N		N	N	MGI:109249	Y	MP:0011086, MP:0011090	postnatal lethality, incomplete penetrance, perinatal lethality, incomplete penetrance	MP:0001262, MP:0001729, MP:0000534, MP:0001935, MP:0001923, MP:0001123, MP:0001762, MP:0002682, MP:0005618, MP:0006317, MP:0008289, MP:0009082, MP:0010025, MP:0011303, MP:0011305, MP:0011376, MP:0011460, MP:0011487, MP:0011491, MP:0011565, MP:0002135, MP:0003355, MP:0011086, MP:0011090, MP:0011422, MP:0011423, MP:0003587, MP:0000519, MP:0003068, MP:0003917	hydronephrosis, abnormal ureter morphology, dilated uterus, decreased body weight, impaired embryo implantation, polyuria, reduced female fertility, decreased litter size, abnormal kidney morphology, decreased mature ovarian follicle number, enlarged kidney, decreased ovulation rate, ureter obstruction, increased kidney weight, decreased urine potassium level, decreased urine sodium level, abnorm…	MP:0005379, MP:0005375, MP:0005378, MP:0005376, MP:0005389, MP:0010768, MP:0005367	renal/urinary system phenotype, adipose tissue phenotype, homeostasis/metabolism phenotype, growth/size/body region phenotype, endocrine/exocrine gland phenotype, reproductive system phenotype, mortality/aging	Null/knockout	Adamts1							Y	Y
HGNC:218	ADAMTS2	ADAM metallopeptidase with thrombospondin type 1 motif 2	ADAM metallopeptidases with thrombospondin type 1 motif	Y	604539	Ehlers-Danlos syndrome, dermatosparaxix type, 225410 (3), Autosomal recessive	AR	Y	N	225410	AR	Y	1.715	-0.1187	0.98191	Y	96.3239	N		N		N		Y	N	MGI:1347356	N			MP:0000377, MP:0001156, MP:0001958, MP:0000445, MP:0001199, MP:0001925, MP:0000159, MP:0002687, MP:0002689, MP:0008438, MP:0012546, MP:0002169	abnormal xiphoid process morphology, abnormal hair follicle morphology, short snout, abnormal spermatogenesis, thin skin, male infertility, emphysema, no abnormal phenotype detected, oligozoospermia, abnormal molar morphology, abnormal cutaneous collagen fibril morphology, triangular face	MP:0010771, MP:0005378, MP:0005382, MP:0005389, MP:0002873, MP:0005388, MP:0005390	normal phenotype, growth/size/body region phenotype, craniofacial phenotype, respiratory system phenotype, reproductive system phenotype, skeleton phenotype, integument phenotype		Adamts2							Y	N
HGNC:219	ADAMTS3	ADAM metallopeptidase with thrombospondin type 1 motif 3	ADAM metallopeptidases with thrombospondin type 1 motif					N	N		NA	Y	0.66035	0.54402	7.8013e-10	N	95.565	N		N		N		N	N	MGI:3045353	Y	MP:0011100	preweaning lethality, complete penetrance	MP:0000111, MP:0000284, MP:0000783, MP:0000841, MP:0000828, MP:0000823, MP:0000826, MP:0005244, MP:0003387, MP:0003584, MP:0003586, MP:0003826, MP:0003827, MP:0004163, MP:0004463, MP:0004613, MP:0004666, MP:0008922, MP:0008923, MP:0008986, MP:0009770, MP:0010418, MP:0011100, MP:0011513, MP:0011683, MP:0013186, MP:0013823, MP:0013847, MP:0013848, MP:0013852, MP:0013859, MP:0013875, MP:0013876, MP:…	cleft palate, double outlet right ventricle, abnormal forebrain morphology, abnormal lateral ventricle morphology, abnormal third ventricle morphology, abnormal fourth ventricle morphology, abnormal hindbrain morphology, aorta coarctation, bifid ureter, dilated ureter, abnormal Mullerian duct morphology, abnormal Wolffian duct morphology, abnormal adenohypophysis morphology, basisphenoid bone for…	MP:0005376, MP:0005382, MP:0005378, MP:0005379, MP:0005370, MP:0005387, MP:0005367, MP:0005390, MP:0005381, MP:0003631, MP:0005377, MP:0005391, MP:0005397, MP:0005385, MP:0010768, MP:0005380	nervous system phenotype, renal/urinary system phenotype, liver/biliary system phenotype, homeostasis/metabolism phenotype, hearing/vestibular/ear phenotype, growth/size/body region phenotype, endocrine/exocrine gland phenotype, embryo phenotype, digestive/alimentary phenotype, craniofacial phenotype, cardiovascular system phenotype, immune system phenotype, skeleton phenotype, vision/eye phenoty…	Reporter|Null/knockout	Adamts3	Y	MP:0011100	preweaning lethality, complete penetrance	MP:0011100	preweaning lethality, complete penetrance	Y	Y	Y	N			MP:0013648, MP:0013652	increased CD11b-high dendritic cell number, decreased CD11b-low dendritic cell number
HGNC:220	ADAMTS4	ADAM metallopeptidase with thrombospondin type 1 motif 4	ADAM metallopeptidases with thrombospondin type 1 motif					N	N		NA	Y	1.1666	0.55935	2.4662e-06	N	91.2941	N		N		N		N	N	MGI:1339949	N			MP:0002169, MP:0001405, MP:0002906, MP:0000877, MP:0002183	abnormal Purkinje cell morphology, impaired coordination, no abnormal phenotype detected, gliosis, increased susceptibility to pharmacologically induced seizures	MP:0005367, MP:0003631, MP:0010768, MP:0002873, MP:0005386	normal phenotype, nervous system phenotype, renal/urinary system phenotype, behavior/neurological phenotype, mortality/aging		Adamts4							Y	N
HGNC:221	ADAMTS5	ADAM metallopeptidase with thrombospondin type 1 motif 5	ADAM metallopeptidases with thrombospondin type 1 motif					N	N		NA	Y	0.82004	-1.387	8.8389e-07	N	96.87	N		N		N		N	N	MGI:1346321	N			MP:0003436, MP:0000571, MP:0000564, MP:0001970	syndactyly, interdigital webbing, abnormal pain threshold, decreased susceptibility to induced arthritis	MP:0005384, MP:0010771, MP:0005390, MP:0005387, MP:0005371, MP:0002873, MP:0005386	normal phenotype, limbs/digits/tail phenotype, cellular phenotype, behavior/neurological phenotype, immune system phenotype, skeleton phenotype, integument phenotype		Adamts5							Y	N	N			MP:0003436	decreased susceptibility to induced arthritis
HGNC:222	ADAMTS6	ADAM metallopeptidase with thrombospondin type 1 motif 6	ADAM metallopeptidases with thrombospondin type 1 motif					N	N		NA	Y	3.2579	0.0048854	1	Y	98.361	N		N		N		Y	N	MGI:1347348																	N
HGNC:223	ADAMTS7	ADAM metallopeptidase with thrombospondin type 1 motif 7	ADAM metallopeptidases with thrombospondin type 1 motif					N	N		NA	Y	1.0547	-0.71781	3.2077e-13	N		N		Y	0	N		Y	Y	MGI:1347346	N			MP:0001364, MP:0001405, MP:0000187, MP:0002327, MP:0001586, MP:0002309, MP:0005289, MP:0005585, MP:0003544, MP:0004883, MP:0010896, MP:0010936, MP:0010937, MP:0020316, MP:0005164, MP:0004001, MP:0010042, MP:0020253	abnormal triglyceride level, decreased anxiety-related response, impaired coordination, abnormal erythrocyte cell number, abnormal vital capacity, abnormal respiratory function, abnormal vascular endothelial cell migration, decreased hepatocyte proliferation, abnormal vascular wound healing, abnormal response to injury, increased oxygen consumption, increased tidal volume, abnormal oval cell phys…	MP:0005376, MP:0005384, MP:0005385, MP:0005397, MP:0005386, MP:0005388, MP:0005370	liver/biliary system phenotype, homeostasis/metabolism phenotype, cellular phenotype, cardiovascular system phenotype, behavior/neurological phenotype, respiratory system phenotype, hematopoietic system phenotype		Adamts7							Y	N
HGNC:224	ADAMTS8	ADAM metallopeptidase with thrombospondin type 1 motif 8	ADAM metallopeptidases with thrombospondin type 1 motif					N	N		NA	Y	0.71522	-0.19976	9.065e-11	N	89.6684	N		N		Y	284	Y	Y	MGI:1353468																	N
HGNC:13202	ADAMTS9	ADAM metallopeptidase with thrombospondin type 1 motif 9	ADAM metallopeptidases with thrombospondin type 1 motif					N	N		NA	Y	1.0479	-2.9878	3.2044e-07	N	98.1048	N		N		N		N	N	MGI:1916320	Y	MP:0011096, MP:0011110	embryonic lethality between implantation and somite formation, complete penetrance, preweaning lethality, incomplete penetrance	MP:0011096, MP:0011110, MP:0001695, MP:0001683, MP:0002582, MP:0003886, MP:0003988, MP:0011186, MP:0014134	absent mesoderm, abnormal gastrulation, disorganized extraembryonic tissue, abnormal embryonic epiblast morphology, disorganized embryonic tissue, embryonic lethality between implantation and somite formation, complete penetrance, preweaning lethality, incomplete penetrance, abnormal visceral endoderm morphology, abnormal embryo morphology	MP:0005380, MP:0001186, MP:0010768, MP:0002873, MP:0005389, MP:0005385, MP:0005391, MP:0003631, MP:0005371, MP:0005381, MP:0005387, MP:0005379, MP:0010771, MP:0005378, MP:0005382	pigmentation phenotype, normal phenotype, nervous system phenotype, limbs/digits/tail phenotype, growth/size/body region phenotype, endocrine/exocrine gland phenotype, embryo phenotype, digestive/alimentary phenotype, craniofacial phenotype, cardiovascular system phenotype, immune system phenotype, reproductive system phenotype, vision/eye phenotype, mortality/aging, integument phenotype	Null/knockout|Reporter, Null/knockout, Reporter|Null/knockout	Adamts9	Y	MP:0011110, MP:0013292	preweaning lethality, incomplete penetrance, embryonic lethality prior to organogenesis	MP:0011110, MP:0013292	preweaning lethality, incomplete penetrance, embryonic lethality prior to organogenesis	Y	Y	Y	N			MP:0002092, MP:0000285, MP:0000266, MP:0002059, MP:0002339, MP:0000274	abnormal heart morphology, enlarged heart, abnormal heart valve morphology, abnormal seminal vesicle morphology, abnormal eye morphology, abnormal lymph node morphology
HGNC:13201	ADAMTS10	ADAM metallopeptidase with thrombospondin type 1 motif 10	ADAM metallopeptidases with thrombospondin type 1 motif	Y	608990	Weill-Marchesani syndrome 1, recessive, 277600 (3), Autosomal recessive	AR	N	N		NA	Y	3.6072	0.60311	0.83931	Y	97.8344	N		Y	0.254566	N		Y	Y	MGI:2449112																	N
HGNC:14605	ADAMTS12	ADAM metallopeptidase with thrombospondin type 1 motif 12	ADAM metallopeptidases with thrombospondin type 1 motif					N	N		NA	Y	1.1275	0.038565	1.5908e-16	N	94.7132	N		N		N		N	N	MGI:2146046	N			MP:0005601, MP:0003721, MP:0010144	increased tumor growth/size, increased angiogenesis, abnormal tumor vascularization	MP:0002006, MP:0005385	neoplasm, cardiovascular system phenotype		Adamts12							Y	N
HGNC:1366	ADAMTS13	ADAM metallopeptidase with thrombospondin type 1 motif 13	ADAM metallopeptidases with thrombospondin type 1 motif	Y	604134	Thrombotic thrombocytopenic purpura, familial, 274150 (3), Autosomal recessive	AR	N	N		NA	Y	1.8282	1.1001	5.1158e-15	N	95.5332	N		N		N		N	N	MGI:2685556	N			MP:0002169, MP:0002083, MP:0002412, MP:0002447, MP:0005048, MP:0005416, MP:0005464, MP:0003179, MP:0002551, MP:0006298, MP:0005103	premature death, no abnormal phenotype detected, increased susceptibility to bacterial infection, abnormal erythrocyte morphology, abnormal blood coagulation, thrombocytopenia, abnormal thrombosis, abnormal retinal pigmentation, abnormal circulating protein level, abnormal platelet physiology, abnormal platelet activation	MP:0005376, MP:0005391, MP:0010768, MP:0002873, MP:0005397, MP:0001186, MP:0005387	pigmentation phenotype, normal phenotype, homeostasis/metabolism phenotype, immune system phenotype, vision/eye phenotype, hematopoietic system phenotype, mortality/aging		Adamts13	N	MP:0011967	increased or absent threshold for auditory brainstem response			Y	Y	N
HGNC:14899	ADAMTS14	ADAM metallopeptidase with thrombospondin type 1 motif 14	ADAM metallopeptidases with thrombospondin type 1 motif					N	N		NA	Y	0.43323	-0.37816	1.1878e-12	N	98.1885	N		N		N		N	N	MGI:2179942										N	MP:0001304	cataract			Y	Y	N
HGNC:16305	ADAMTS15	ADAM metallopeptidase with thrombospondin type 1 motif 15	ADAM metallopeptidases with thrombospondin type 1 motif					N	N		NA	Y	0.59954	-0.69146	1.7211e-06	N	98.6533	N		Y	0.541377	Y	149	Y	Y	MGI:2449569																	N
HGNC:17108	ADAMTS16	ADAM metallopeptidase with thrombospondin type 1 motif 16	ADAM metallopeptidases with thrombospondin type 1 motif					N	N		NA	Y	0.55224	-1.2367	0.00041581	N	98.3545	N		N		N		N	N	MGI:2429637										N	MP:0000222, MP:0000745, MP:0005012, MP:0005628	decreased neutrophil cell number, tremors, decreased eosinophil cell number, decreased circulating potassium level			Y	Y	N
HGNC:17109	ADAMTS17	ADAM metallopeptidase with thrombospondin type 1 motif 17	ADAM metallopeptidases with thrombospondin type 1 motif	Y	607511	Weill-Marchesani 4 syndrome, recessive, 613195 (3), Autosomal recessive	AR	N	N		NA						90.8636	N		N		N			N	MGI:3588195																	N
HGNC:17110	ADAMTS18	ADAM metallopeptidase with thrombospondin type 1 motif 18	ADAM metallopeptidases with thrombospondin type 1 motif	Y	607512	Microcornea, myopic chorioretinal atrophy, and telecanthus, 615458 (3), Autosomal recessive	AR	N	N		NA						92.5144	N		N		N			N	MGI:2442600	N			MP:0001304, MP:0001265, MP:0001286, MP:0001183, MP:0005088, MP:0004499, MP:0008537, MP:0008873, MP:0013956, MP:0014222	overexpanded pulmonary alveoli, decreased body size, abnormal eye development, cataract, increased incidence of tumors by chemical induction, increased acute inflammation, increased susceptibility to induced colitis, increased physiological sensitivity to xenobiotic, decreased colon length, decreased colon goblet cell number	MP:0005376, MP:0005379, MP:0005378, MP:0005387, MP:0005391, MP:0005381, MP:0002006, MP:0005389, MP:0005388	neoplasm, homeostasis/metabolism phenotype, growth/size/body region phenotype, endocrine/exocrine gland phenotype, digestive/alimentary phenotype, immune system phenotype, respiratory system phenotype, reproductive system phenotype, vision/eye phenotype		Adamts18	N	MP:0001304	cataract			Y	Y	N
HGNC:17111	ADAMTS19	ADAM metallopeptidase with thrombospondin type 1 motif 19	ADAM metallopeptidases with thrombospondin type 1 motif					N	N		NA	Y	2.1676	0.17468	4.3655e-08	N	97.6205	N		Y	0.213215	N		Y	Y	MGI:2442875	N			MP:0005560, MP:0010169	decreased circulating glucose level, decreased CD4-positive, CD25-positive, alpha-beta regulatory T cell number	MP:0005376, MP:0005387, MP:0005397	homeostasis/metabolism phenotype, immune system phenotype, hematopoietic system phenotype		Adamts19							Y	N
HGNC:17178	ADAMTS20	ADAM metallopeptidase with thrombospondin type 1 motif 20	ADAM metallopeptidases with thrombospondin type 1 motif					N	N		NA	Y	-0.55268	0.4657	1.2379e-37	N	97.4624	N		N		N		N	N	MGI:2660628	N			MP:0002671	belted	MP:0005371, MP:0003631, MP:0005381, MP:0010768, MP:0001186, MP:0005380, MP:0005384, MP:0005382, MP:0010771, MP:0005378	pigmentation phenotype, nervous system phenotype, limbs/digits/tail phenotype, growth/size/body region phenotype, embryo phenotype, digestive/alimentary phenotype, craniofacial phenotype, cellular phenotype, mortality/aging, integument phenotype		Adamts20							Y	N
HGNC:14632	ADAMTSL1	ADAMTS like 1	I-set domain containing|ADAMTS like					N	N		NA	Y	-0.81435	-3.3659	3.2373e-12	N	94.4405	N		N		N		N	N	MGI:1924989																	N
HGNC:14631	ADAMTSL2	ADAMTS like 2	ADAMTS like	Y	612277	Geleophysic dysplasia 1, 231050 (3), Autosomal recessive	AR	Y	N	231050	AR	Y	1.1338	-2.0727	0.0014003	N	96.333	N		N		N		N	N	MGI:1925044	Y	MP:0002058	neonatal lethality	MP:0001943, MP:0002058, MP:0001575, MP:0001954, MP:0010943	cyanosis, abnormal respiration, respiratory distress, neonatal lethality, abnormal bronchus epithelium morphology	MP:0005388, MP:0010768, MP:0005376	homeostasis/metabolism phenotype, respiratory system phenotype, mortality/aging	Null/knockout|Reporter	Adamtsl2							Y	Y
HGNC:14633	ADAMTSL3	ADAMTS like 3	I-set domain containing|Immunoglobulin like domain containing|ADAMTS like					N	N		NA	Y	0.67572	0.3538	1.6267e-18	N	92.9592	N		N		N		N	N	MGI:3028499																	N
HGNC:19706	ADAMTSL4	ADAMTS like 4	ADAMTS like	Y	610113	Ectopia lentis et pupillae, 225200 (3), Autosomal recessive, Ectopia lentis, isolated, autosomal recessive, 225100 (3), Autosomal recessive	AR	N	N		NA	Y	0.04592	0.34257	1.8938e-28	N	89.6878	N		N		Y	46	Y	Y	MGI:2389008										N	MP:0000367, MP:0010053	abnormal coat/ hair morphology, decreased grip strength			Y	Y	N
HGNC:27912	ADAMTSL5	ADAMTS like 5	ADAMTS like					N	N		NA	Y	-0.16948	0.64137	4.0187e-11	N	93.416	N		N		N		N	N	MGI:1913798	N			MP:0002764	short tibia	MP:0005390, MP:0005371	limbs/digits/tail phenotype, skeleton phenotype		Adamtsl5	N	MP:0002764	short tibia			Y	Y	N
HGNC:16486	ADAP1	ArfGAP with dual PH domains 1	ArfGAPs|Pleckstrin homology domain containing					N	N		NA						98.9581	N		N		N			N	MGI:2442201										N	MP:0013426, MP:0008044	decreased memory-marker NK cell number, increased NK cell number			Y	Y	N
HGNC:16487	ADAP2	ArfGAP with dual PH domains 2	ArfGAPs|Pleckstrin homology domain containing					N	N		NA	Y	0.83985	0.81028	3.557e-10	N	88.7755	N		N		N		N	N	MGI:2663075																	N
HGNC:225	ADAR	adenosine deaminase, RNA specific	Adenosine deaminases acting on RNA	Y	146920	Aicardi-Goutieres syndrome 6, 615010 (3), Autosomal recessive, Dyschromatosis symmetrica hereditaria, 127400 (3), Autosomal dominant	AR,AD	N	N		NA	Y	2.3222	-1.5925	0.0375	N	98.0661	N		Y	0.479148	N		Y	Y	MGI:1889575	Y	MP:0011098, MP:0011100, MP:0013292, MP:0013293	embryonic lethality during organogenesis, complete penetrance, preweaning lethality, complete penetrance, embryonic lethality prior to organogenesis, embryonic lethality prior to tooth bud stage	MP:0000596, MP:0000601, MP:0000239, MP:0001606, MP:0003984, MP:0011098, MP:0001648, MP:0001722, MP:0001914, MP:0003887, MP:0008943, MP:0013504, MP:0004808, MP:0008550, MP:0008573, MP:0001697, MP:0003717, MP:0003720, MP:0004258, MP:0011100, MP:0013292, MP:0013293	absent common myeloid progenitor cells, abnormal liver development, small liver, impaired hematopoiesis, abnormal apoptosis, abnormal embryo size, pale yolk sac, hemorrhage, pallor, abnormal neural tube closure, increased hepatocyte apoptosis, embryonic growth retardation, abnormal placenta size, abnormal hematopoietic stem cell morphology, abnormal circulating interferon-beta level, increased ci…	MP:0010771, MP:0005378, MP:0005384, MP:0005376, MP:0005387, MP:0005370, MP:0005380, MP:0010768, MP:0005385, MP:0005397, MP:0003631, MP:0005390	nervous system phenotype, liver/biliary system phenotype, homeostasis/metabolism phenotype, growth/size/body region phenotype, embryo phenotype, cellular phenotype, cardiovascular system phenotype, immune system phenotype, skeleton phenotype, hematopoietic system phenotype, mortality/aging, integument phenotype	Null/knockout, Null/knockout|Reporter	Adar	Y	MP:0001697, MP:0001722, MP:0011100, MP:0003717, MP:0003720, MP:0004258	abnormal embryo size, pale yolk sac, preweaning lethality, complete penetrance, pallor, abnormal neural tube closure, abnormal placenta size	MP:0011100	preweaning lethality, complete penetrance	Y	Y	Y	Y	MP:0011098	embryonic lethality during organogenesis, complete penetrance	MP:0000596, MP:0004229, MP:0011098, MP:0001258, MP:0001556, MP:0003795, MP:0010124	abnormal liver development, decreased body length, increased circulating HDL cholesterol level, abnormal bone structure, abnormal embryonic erythropoiesis, decreased bone mineral content, embryonic lethality during organogenesis, complete penetrance	Null/knockout
HGNC:226	ADARB1	adenosine deaminase, RNA specific B1	Adenosine deaminases acting on RNA					N	N		NA	Y	3.6682	0.55973	0.98436	Y	98.5525	N		N		N		Y	N	MGI:891999	Y	MP:0011085	postnatal lethality, complete penetrance	MP:0002064, MP:0002885, MP:0011085	seizures, abnormal AMPA-mediated synaptic currents, postnatal lethality, complete penetrance	MP:0002873, MP:0010768, MP:0005386, MP:0003631, MP:0005369, MP:0005378	normal phenotype, nervous system phenotype, muscle phenotype, growth/size/body region phenotype, behavior/neurological phenotype, mortality/aging	Null/knockout	Adarb1							Y	Y
HGNC:227	ADARB2	adenosine deaminase, RNA specific B2 (inactive)	Adenosine deaminases acting on RNA					N	N		NA	Y	1.7562	0.18054	0.86824	N	95.653	N		Y	0.501144	N		Y	Y	MGI:2151118										N	MP:0002989, MP:0000367, MP:0001513, MP:0001147, MP:0000689	small kidney, abnormal coat/ hair morphology, limb grasping, small testis, abnormal spleen morphology			Y	Y	N
HGNC:228	ADAT1	adenosine deaminase, tRNA specific 1	Adenosine deaminases acting on RNA					N	N		NA	Y	-1.4415	-1.5366	2.5422e-13	N	91.0365	N		N		N		N	N	MGI:1353631																	N
HGNC:21172	ADAT2	adenosine deaminase, tRNA specific 2	Adenosine deaminases acting on RNA					N	N		NA	Y	0.91059	0.34535	6.0843e-07	N	93.156	N		N		N		N	N	MGI:1914007																	N
HGNC:25151	ADAT3	adenosine deaminase, tRNA specific 3	Adenosine deaminases acting on RNA	Y	615302	Mental retardation, autosomal recessive 36, 615286 (3), Autosomal recessive	AR	N	N		NA	Y	-0.28491	0.86331	0.031378	N	92.5525	N		N		N		N	N	MGI:1924344																	N
HGNC:19038	ADCK1	aarF domain containing kinase 1						N	N		NA	Y	-0.2853	0.16493	9.639e-15	N	88.8322	N		N		N		N	N	MGI:1919363										N	MP:0002607, MP:0000702, MP:0010123, MP:0005012	decreased basophil cell number, enlarged lymph nodes, increased bone mineral content, decreased eosinophil cell number			Y	Y	N
HGNC:19039	ADCK2	aarF domain containing kinase 2						N	N		NA	Y	1.0139	1.3138	4.0443e-07	N	94.812	N		N		Y	21	Y	Y	MGI:1889336	N			MP:0002804, MP:0005627, MP:0005633, MP:0004924	abnormal motor learning, abnormal behavior, increased circulating potassium level, increased circulating sodium level	MP:0005376, MP:0005386	homeostasis/metabolism phenotype, behavior/neurological phenotype		Adck2	N	MP:0004924, MP:0005627, MP:0005633	abnormal behavior, increased circulating potassium level, increased circulating sodium level			Y	Y	N
HGNC:21738	ADCK5	aarF domain containing kinase 5						N	N		NA	Y	2.4672	0.19602	0.023504	N	98.3217	N		N		N		N	N	MGI:2679274																	N
HGNC:232	ADCY1	adenylate cyclase 1	Adenylate cyclases|Deafness associated genes					N	N		NA	Y	4.4654	0.098207	0.99722	Y	98.2673	N		Y	0.296443	N		Y	Y	MGI:99677	N			MP:0001463, MP:0002912, MP:0005584, MP:0005498, MP:0008531, MP:0002206, MP:0000832, MP:0000862	abnormal thalamus morphology, absent barrels in primary somatosensory cortex, abnormal spatial learning, abnormal CNS synaptic transmission, abnormal excitatory postsynaptic potential, hyporesponsive to tactile stimuli, abnormal enzyme/coenzyme activity, increased chemical nociceptive threshold	MP:0005376, MP:0010771, MP:0005386, MP:0003631	nervous system phenotype, homeostasis/metabolism phenotype, behavior/neurological phenotype, integument phenotype		Adcy1	N	MP:0001399, MP:0004924	hyperactivity, abnormal behavior			Y	Y	N
HGNC:233	ADCY2	adenylate cyclase 2	Adenylate cyclases					N	N		NA	Y	4.404	0.95023	0.99974	Y	98.7451	N		Y	0.264451	N		Y	Y	MGI:99676																	N
HGNC:234	ADCY3	adenylate cyclase 3	Adenylate cyclases					N	N		NA	Y	2.6136	-0.84789	1.1743e-10	N	95.9572	N		Y	0.328331	N		Y	Y	MGI:99675	Y	MP:0011086, MP:0011085	postnatal lethality, complete penetrance, postnatal lethality, incomplete penetrance	MP:0002161, MP:0001262, MP:0001984, MP:0001935, MP:0001923, MP:0001922, MP:0000968, MP:0000819, MP:0002675, MP:0000242, MP:0003666, MP:0004512, MP:0004542, MP:0011086, MP:0011085	impaired fertilization, abnormal olfactory bulb morphology, abnormal sensory neuron innervation pattern, decreased body weight, reduced male fertility, reduced female fertility, decreased litter size, abnormal olfaction, abnormal fertility/fecundity, asthenozoospermia, impaired sperm capacitation, anosmia, impaired acrosome reaction, postnatal lethality, complete penetrance, postnatal lethality, …	MP:0005384, MP:0005376, MP:0005375, MP:0005394, MP:0005389, MP:0002873, MP:0010768, MP:0005378, MP:0003631, MP:0005367, MP:0005370, MP:0005386	normal phenotype, nervous system phenotype, renal/urinary system phenotype, liver/biliary system phenotype, adipose tissue phenotype, homeostasis/metabolism phenotype, growth/size/body region phenotype, cellular phenotype, behavior/neurological phenotype, reproductive system phenotype, taste/olfaction phenotype, mortality/aging	Null/knockout, Reporter|Null/knockout	Adcy3	Y	MP:0011110	preweaning lethality, incomplete penetrance	MP:0011110	preweaning lethality, incomplete penetrance	Y	Y	Y	N			MP:0002169, MP:0008544	no abnormal phenotype detected, impaired olfaction
HGNC:235	ADCY4	adenylate cyclase 4	Adenylate cyclases					N	N		NA	Y	1.5373	0.74609	2.7195e-17	N	95.6447	N		N		N		N	N	MGI:99674	N			MP:0002169	no abnormal phenotype detected	MP:0002873	normal phenotype		Adcy4							Y	N
HGNC:236	ADCY5	adenylate cyclase 5	Adenylate cyclases	Y	600293	Dyskinesia, familial, with facial myokymia, 606703 (3), Autosomal dominant	AD	N	N		NA	Y	3.4182	-0.066377	0.99942	Y	97.2638	N		Y	0.139196	N		Y	Y	MGI:99673	N			MP:0009747, MP:0001402, MP:0001405, MP:0002757, MP:0005156, MP:0005584	hypoactivity, impaired coordination, decreased vertical activity, bradykinesia, abnormal enzyme/coenzyme activity, impaired behavioral response to xenobiotic	MP:0005376, MP:0005386	homeostasis/metabolism phenotype, behavior/neurological phenotype		Adcy5							Y	N
HGNC:237	ADCY6	adenylate cyclase 6	Adenylate cyclases					N	N		NA	Y	2.7326	2.2505	0.0036724	N	94.927	N		Y	0.218797	N		Y	Y	MGI:87917	N			MP:0005598, MP:0004231, MP:0010754, MP:0001762, MP:0005558, MP:0005618, MP:0002988, MP:0006317, MP:0010108, MP:0011460, MP:0011467, MP:0011941, MP:0011471, MP:0002968	polyuria, increased circulating alkaline phosphatase level, decreased urine osmolality, abnormal calcium ion homeostasis, decreased creatinine clearance, decreased ventricle muscle contractility, decreased urine potassium level, decreased urine sodium level, abnormal renal water reabsorbtion, abnormal heart left ventricle pressure, decreased urine chloride ion level, decreased urine urea nitrogen…	MP:0005376, MP:0005369, MP:0005385, MP:0005386, MP:0005367	renal/urinary system phenotype, muscle phenotype, homeostasis/metabolism phenotype, cardiovascular system phenotype, behavior/neurological phenotype		Adcy6	N	MP:0002757	decreased vertical activity			Y	Y	N
HGNC:238	ADCY7	adenylate cyclase 7	Adenylate cyclases					N	N		NA	Y	1.78	-1.5376	7.6477e-07	N	98.7839	N		Y	0.735376	N		Y	Y	MGI:102891	Y	MP:0011085, MP:0011101	postnatal lethality, complete penetrance, prenatal lethality, incomplete penetrance	MP:0011085, MP:0011101	postnatal lethality, complete penetrance, prenatal lethality, incomplete penetrance	MP:0005386, MP:0010768, MP:0005381, MP:0005387	digestive/alimentary phenotype, behavior/neurological phenotype, immune system phenotype, mortality/aging	Null/knockout|Reporter, Null/knockout	Adcy7							Y	Y	N			MP:0003360	abnormal depression-related behavior
HGNC:239	ADCY8	adenylate cyclase 8	Adenylate cyclases					N	N		NA	Y	1.6764	0.14335	1.9515e-06	N	98.6305	N		N		N		N	N	MGI:1341110	N			MP:0001364, MP:0001265, MP:0001899, MP:0005584, MP:0003963, MP:0008531, MP:0003463	decreased body size, decreased anxiety-related response, absent long term depression, abnormal single cell response, abnormal corticosterone level, abnormal enzyme/coenzyme activity, increased chemical nociceptive threshold	MP:0005386, MP:0003631, MP:0010771, MP:0005378, MP:0005376	nervous system phenotype, homeostasis/metabolism phenotype, growth/size/body region phenotype, behavior/neurological phenotype, integument phenotype		Adcy8							Y	N
HGNC:240	ADCY9	adenylate cyclase 9	Adenylate cyclases					N	N		NA	Y	1.3312	-3.2386	0.97298	Y	98.4415	N		N		N		Y	N	MGI:108450	Y	MP:0011110	preweaning lethality, incomplete penetrance	MP:0000602, MP:0000497, MP:0001015, MP:0005272, MP:0002169, MP:0003826, MP:0003888, MP:0004666, MP:0009571, MP:0010418, MP:0011110, MP:0011683, MP:0013840, MP:0013847, MP:0013852, MP:0013876, MP:0013877, MP:0013971, MP:0013985, MP:0014001, MP:0014003	abnormal small intestine placement, enlarged liver sinusoidal spaces, small superior cervical ganglion, no abnormal phenotype detected, abnormal Mullerian duct morphology, liver hemorrhage, absent stapedial artery, abnormal temporal bone morphology, abnormal right lung accessory lobe morphology, perimembraneous ventricular septal defect, preweaning lethality, incomplete penetrance, dual inferior …	MP:0005397, MP:0005385, MP:0002873, MP:0010768, MP:0005380, MP:0005370, MP:0005388, MP:0005387, MP:0005390, MP:0005381, MP:0003631, MP:0005377, MP:0005382, MP:0005376	normal phenotype, nervous system phenotype, liver/biliary system phenotype, homeostasis/metabolism phenotype, hearing/vestibular/ear phenotype, embryo phenotype, digestive/alimentary phenotype, craniofacial phenotype, cardiovascular system phenotype, immune system phenotype, respiratory system phenotype, skeleton phenotype, hematopoietic system phenotype, mortality/aging	Null/knockout|Reporter	Adcy9	Y	MP:0011110	preweaning lethality, incomplete penetrance	MP:0011110	preweaning lethality, incomplete penetrance	Y	Y	Y	N			MP:0003020	decreased circulating chloride level
HGNC:21285	ADCY10	adenylate cyclase 10	Adenylate cyclases					N	N		NA	Y	0.6945	-0.21888	6.4596e-41	N	93.2534	N		N		N		N	N	MGI:2660854	N			MP:0001925, MP:0002674, MP:0002675, MP:0005410, MP:0005578, MP:0003666, MP:0009237, MP:0009243, MP:0002626, MP:0005178, MP:0005317	male infertility, increased heart rate, abnormal sperm motility, asthenozoospermia, impaired sperm capacitation, increased circulating cholesterol level, increased triglyceride level, abnormal fertilization, teratozoospermia, kinked sperm flagellum, hairpin sperm flagellum	MP:0005376, MP:0005384, MP:0005389, MP:0005385	homeostasis/metabolism phenotype, cellular phenotype, cardiovascular system phenotype, reproductive system phenotype		Adcy10							Y	N
HGNC:241	ADCYAP1	adenylate cyclase activating polypeptide 1	Endogenous ligands					N	N		NA	Y	-0.24377	-2.3902	0.52237	N	94.8294	N		N		N		N	N	MGI:105094	Y	MP:0011086, MP:0011085, MP:0011110	postnatal lethality, complete penetrance, postnatal lethality, incomplete penetrance, preweaning lethality, incomplete penetrance	MP:0001364, MP:0001442, MP:0001399, MP:0001415, MP:0002574, MP:0001921, MP:0001923, MP:0011086, MP:0000189, MP:0003962, MP:0001783, MP:0001263, MP:0000759, MP:0002079, MP:0002575, MP:0001745, MP:0001554, MP:0001552, MP:0002628, MP:0005178, MP:0005439, MP:0011049, MP:0011085, MP:0011110, MP:0020470, MP:0020473, MP:0001377, MP:0001935, MP:0009326, MP:0002566, MP:0001729, MP:0005121, MP:0005185, MP:…	hypoglycemia, abnormal skeletal muscle morphology, weight loss, abnormal cornea morphology, corneal opacity, decreased anxiety-related response, abnormal mating frequency, hyperactivity, increased exploration in new environment, decreased grooming behavior, increased circulating triglyceride level, increased circulating free fatty acid level, impaired embryo implantation, increased circulating co…	MP:0005369, MP:0005376, MP:0005384, MP:0005375, MP:0005397, MP:0005378, MP:0005389, MP:0010768, MP:0005391, MP:0003631, MP:0005387, MP:0005370, MP:0005386	nervous system phenotype, muscle phenotype, liver/biliary system phenotype, adipose tissue phenotype, homeostasis/metabolism phenotype, growth/size/body region phenotype, cellular phenotype, behavior/neurological phenotype, immune system phenotype, reproductive system phenotype, vision/eye phenotype, hematopoietic system phenotype, mortality/aging	Null/knockout	Adcyap1							Y	Y
HGNC:242	ADCYAP1R1	ADCYAP receptor type I	Vasoactive intestinal peptide receptor family					N	N		NA	Y	1.4303	-0.30412	2.4985e-08	N	93.5619	N		N		N		N	N	MGI:108449	Y	MP:0011086, MP:0011110	postnatal lethality, incomplete penetrance, preweaning lethality, incomplete penetrance	MP:0001364, MP:0001469, MP:0001399, MP:0001473, MP:0011086, MP:0002169, MP:0001262, MP:0002079, MP:0002412, MP:0001923, MP:0002727, MP:0005293, MP:0009006, MP:0009011, MP:0020470, MP:0020475, MP:0011110	decreased body weight, decreased anxiety-related response, hyperactivity, abnormal contextual conditioning behavior, reduced long term potentiation, reduced female fertility, increased circulating insulin level, no abnormal phenotype detected, increased susceptibility to bacterial infection, decreased circulating insulin level, impaired glucose tolerance, prolonged estrous cycle, prolonged diestr…	MP:0005386, MP:0005389, MP:0010768, MP:0002873, MP:0003631, MP:0005387, MP:0005378, MP:0005376	normal phenotype, nervous system phenotype, homeostasis/metabolism phenotype, growth/size/body region phenotype, behavior/neurological phenotype, immune system phenotype, reproductive system phenotype, mortality/aging	Null/knockout, Reporter|Null/knockout	Adcyap1r1	Y	MP:0011110	preweaning lethality, incomplete penetrance	MP:0011110	preweaning lethality, incomplete penetrance	Y	Y	Y	N			MP:0001923	reduced female fertility
HGNC:243	ADD1	adducin 1						N	N		NA	Y	0.88942	1.4093	0.99071	Y	97.0945	N		N		N		Y	N	MGI:87918	Y	MP:0011101	prenatal lethality, incomplete penetrance	MP:0001265, MP:0001262, MP:0001585, MP:0002447, MP:0001893, MP:0002591, MP:0002640, MP:0000208, MP:0002812, MP:0005505, MP:0005562, MP:0005641, MP:0008850, MP:0008935, MP:0011101	decreased hematocrit, decreased body weight, decreased body size, hemolytic anemia, non-obstructive hydrocephaly, abnormal erythrocyte morphology, decreased mean corpuscular volume, reticulocytosis, spherocytosis, thrombocytosis, decreased mean corpuscular hemoglobin, increased mean corpuscular hemoglobin concentration, increased hemoglobin concentration distribution width, decreased mean platele…	MP:0010768, MP:0005397, MP:0003631, MP:0005378	nervous system phenotype, growth/size/body region phenotype, hematopoietic system phenotype, mortality/aging	Null/knockout	Add1							Y	Y
HGNC:244	ADD2	adducin 2						N	N		NA	Y	2.1346	-0.50329	0.99667	Y	95.3119	N		N		N		Y	N	MGI:87919	N			MP:0001577, MP:0000231, MP:0002640, MP:0002643, MP:0000208, MP:0002813, MP:0005344, MP:0002874, MP:0005562, MP:0005641, MP:0006143, MP:0006144, MP:0003657, MP:0006265, MP:0004952, MP:0002447, MP:0000691, MP:0002591, MP:0002641, MP:0002812, MP:0003656, MP:0008807, MP:0008809, MP:0010375, MP:0001463, MP:0001469, MP:0001454, MP:0001900, MP:0002206, MP:0001473, MP:0002919, MP:0002923	decreased hematocrit, hypertension, enlarged spleen, abnormal cued conditioning behavior, abnormal spatial learning, abnormal contextual conditioning behavior, reduced long term potentiation, anemia, impaired synaptic plasticity, abnormal CNS synaptic transmission, abnormal erythrocyte morphology, decreased mean corpuscular volume, reticulocytosis, anisopoikilocytosis, poikilocytosis, spherocytos…	MP:0005376, MP:0005385, MP:0005397, MP:0003631, MP:0005387, MP:0005367, MP:0005370, MP:0005386	nervous system phenotype, renal/urinary system phenotype, liver/biliary system phenotype, homeostasis/metabolism phenotype, cardiovascular system phenotype, behavior/neurological phenotype, immune system phenotype, hematopoietic system phenotype		Add2							Y	N
HGNC:245	ADD3	adducin 3		Y	601568	Cerebral palsy, spastic quadriplegic, 3, 617008 (3), Autosomal recessive	AR	N	N		NA	Y	0.37796	0.058913	0.99815	Y	90.8798	N		N		N		Y	N	MGI:1351615	N			MP:0002169	no abnormal phenotype detected	MP:0005397, MP:0002873	normal phenotype, hematopoietic system phenotype		Add3							Y	N
HGNC:21212	ADGB	androglobin	Calpains					N	N		NA	Y	0.62338	1.628	1.639e-22	N	90.7138	N		N		N		N	N	MGI:3605549										N	MP:0001925	male infertility			Y	Y	N
HGNC:13838	ADGRA1	adhesion G protein-coupled receptor A1	Adhesion G protein-coupled receptors, subfamily A					N	N		NA						97.0526	N		N		N			N	MGI:1277167	Y	MP:0011100	preweaning lethality, complete penetrance	MP:0011100	preweaning lethality, complete penetrance	MP:0010768	mortality/aging	Null/knockout	Adgra1	Y	MP:0011110, MP:0003795, MP:0010123, MP:0010025	preweaning lethality, incomplete penetrance, abnormal bone structure, increased bone mineral content, decreased total body fat amount	MP:0011110	preweaning lethality, incomplete penetrance	Y	Y	Y
HGNC:17849	ADGRA2	adhesion G protein-coupled receptor A2	Immunoglobulin like domain containing|Adhesion G protein-coupled receptors, subfamily A					N	N		NA						94.252	N		Y	0.164035	N		Y	Y	MGI:1925810	Y	MP:0011099, MP:0011089, MP:0011087	neonatal lethality, complete penetrance, perinatal lethality, complete penetrance, lethality throughout fetal growth and development, complete penetrance	MP:0002151, MP:0001614, MP:0001634, MP:0000260, MP:0000787, MP:0003227, MP:0003633, MP:0004274, MP:0011099, MP:0012732, MP:0000111, MP:0000434, MP:0001914, MP:0003641, MP:0004950, MP:0008535, MP:0009890, MP:0011089, MP:0000934, MP:0001891, MP:0001915, MP:0001917, MP:0000823, MP:0005167, MP:0006054, MP:0006088, MP:0004171, MP:0011087	cleft palate, abnormal angiogenesis, megacephaly, abnormal telencephalon morphology, abnormal lateral ventricle morphology, abnormal telencephalon development, abnormal blood vessel morphology, internal hemorrhage, hydroencephaly, hemorrhage, intracranial hemorrhage, intraventricular hemorrhage, abnormal neural tube morphology, abnormal vascular branching morphogenesis, abnormal nervous system ph…	MP:0005382, MP:0005378, MP:0010768, MP:0002873, MP:0005381, MP:0003631, MP:0005380, MP:0005388, MP:0005385	normal phenotype, nervous system phenotype, growth/size/body region phenotype, embryo phenotype, digestive/alimentary phenotype, craniofacial phenotype, cardiovascular system phenotype, respiratory system phenotype, mortality/aging	Null/knockout|Reporter, Reporter|Null/knockout, Null/knockout	Adgra2							Y	Y
HGNC:13839	ADGRA3	adhesion G protein-coupled receptor A3	I-set domain containing|Adhesion G protein-coupled receptors, subfamily A					N	N		NA						95.9468	N		Y	0.465109	N		Y	Y	MGI:1917943	N			MP:0002169	no abnormal phenotype detected	MP:0002873	normal phenotype		Adgra3							Y	N
HGNC:943	ADGRB1	adhesion G protein-coupled receptor B1	Adhesion G protein-coupled receptors, subfamily B					N	N		NA						99.721	Y	1	N		N		Y	Y	MGI:1933736	N			MP:0000223, MP:0005017, MP:0003019, MP:0008044, MP:0008211, MP:0008346, MP:0011967, MP:0013023	decreased monocyte cell number, increased circulating chloride level, decreased B cell number, increased NK cell number, decreased mature B cell number, increased gamma-delta T cell number, increased or absent threshold for auditory brainstem response, decreased Ly6C high monocyte number	MP:0005376, MP:0005377, MP:0005397, MP:0005387	homeostasis/metabolism phenotype, hearing/vestibular/ear phenotype, immune system phenotype, hematopoietic system phenotype		Adgrb1	N	MP:0011967, MP:0003019	increased or absent threshold for auditory brainstem response, increased circulating chloride level			Y	Y	N	N			MP:0000221, MP:0000223, MP:0005017, MP:0008211, MP:0013023, MP:0013026	decreased leukocyte cell number, decreased monocyte cell number, decreased B cell number, decreased mature B cell number, decreased Ly6C high monocyte number, decreased Ly6C low monocyte number
HGNC:944	ADGRB2	adhesion G protein-coupled receptor B2	Adhesion G protein-coupled receptors, subfamily B					N	N		NA						99.5155	Y	1	N		N		Y	Y	MGI:2451244	N			MP:0003063, MP:0001399, MP:0004924	hyperactivity, increased coping response, abnormal behavior	MP:0005386	behavior/neurological phenotype		Adgrb2	N	MP:0002959, MP:0001399, MP:0004924	increased urine microalbumin level, hyperactivity, abnormal behavior			Y	Y	N
HGNC:945	ADGRB3	adhesion G protein-coupled receptor B3	Adhesion G protein-coupled receptors, subfamily B					N	N		NA						96.529	N		Y	0.422318	N		Y	Y	MGI:2441837										Y	MP:0011110	preweaning lethality, incomplete penetrance	MP:0011110	preweaning lethality, incomplete penetrance	Y	Y	Y
HGNC:19893	ADGRD1	adhesion G protein-coupled receptor D1	Adhesion G protein-coupled receptors, subfamily D					N	N		NA						96.5859	N		N		N			N	MGI:3041203	N			MP:0001926, MP:0000063, MP:0003345, MP:0010124	decreased bone mineral density, female infertility, decreased rib number, decreased bone mineral content	MP:0005389, MP:0005390	reproductive system phenotype, skeleton phenotype		Adgrd1	N	MP:0000063, MP:0001926	decreased bone mineral density, female infertility			Y	Y	N
HGNC:18651	ADGRD2	adhesion G protein-coupled receptor D2	Adhesion G protein-coupled receptors, subfamily D					N	N		NA						72.6639	N		N		N			N																		N
HGNC:3336	ADGRE1	adhesion G protein-coupled receptor E1	Adhesion G protein-coupled receptors, subfamily E					N	N		NA						94.2484	N		N		N			N	MGI:106912	N			MP:0005000, MP:0004946	abnormal regulatory T cell physiology, abnormal immune tolerance	MP:0005387, MP:0005397	immune system phenotype, hematopoietic system phenotype		Adgre1							Y	N
HGNC:3337	ADGRE2	adhesion G protein-coupled receptor E2	CD molecules|Adhesion G protein-coupled receptors, subfamily E	Y	606100	Vibratory urticaria, 125630 (3), Autosomal dominant	AD	N	N		NA						95.044	N		Y	0.0394121	N		Y	Y																		N
HGNC:23647	ADGRE3	adhesion G protein-coupled receptor E3	Adhesion G protein-coupled receptors, subfamily E					N	N		NA						89.929	N		N		N			N																		N
HGNC:1711	ADGRE5	adhesion G protein-coupled receptor E5	CD molecules|Adhesion G protein-coupled receptors, subfamily E					N	N		NA						91.2597	N		Y	0	N		Y	Y	MGI:1347095	N			MP:0002169, MP:0000322, MP:0002411, MP:0009789	increased granulocyte number, no abnormal phenotype detected, decreased susceptibility to bacterial infection, decreased susceptibility to bacterial infection induced morbidity/mortality	MP:0002873, MP:0010768, MP:0005397, MP:0005387	normal phenotype, immune system phenotype, hematopoietic system phenotype, mortality/aging		Adgre5							Y	N
HGNC:18990	ADGRF1	adhesion G protein-coupled receptor F1	Adhesion G protein-coupled receptors, subfamily F					N	N		NA						91.399	N		N		Y	461	Y	Y	MGI:1924846																	N
HGNC:18991	ADGRF2	adhesion G protein-coupled receptor F2	Adhesion G protein-coupled receptors, subfamily F					N	N		NA						90.9704	N		N		N			N	MGI:2182728																	N
HGNC:18989	ADGRF3	adhesion G protein-coupled receptor F3	Adhesion G protein-coupled receptors, subfamily F					N	N		NA						93.0405	N		N		N			N	MGI:2685887																	N
HGNC:19011	ADGRF4	adhesion G protein-coupled receptor F4	Adhesion G protein-coupled receptors, subfamily F					N	N		NA						92.1343	N		N		N			N	MGI:1925499										N	MP:0010123, MP:0010025	increased bone mineral content, decreased total body fat amount			Y	Y	N
HGNC:19030	ADGRF5	adhesion G protein-coupled receptor F5	I-set domain containing|Immunoglobulin like domain containing|Adhesion G protein-coupled receptors, subfamily F					N	N		NA						95.044	N		N		N			N	MGI:2182928	N			MP:0002083, MP:0001262, MP:0001547, MP:0001954, MP:0002275, MP:0003982, MP:0004778, MP:0004782, MP:0010891, MP:0010992, MP:0010998, MP:0001958, MP:0002270, MP:0005425, MP:0005630, MP:0008245, MP:0010810, MP:0002133, MP:0001175, MP:0001943, MP:0005426, MP:0004781, MP:0001258, MP:0001325, MP:0000194, MP:0000063, MP:0000221, MP:0000186, MP:0002591, MP:0002764, MP:0005179, MP:0005293, MP:0000208, MP:…	decreased bone mineral density, decreased circulating HDL cholesterol level, increased circulating calcium level, decreased hematocrit, decreased leukocyte cell number, abnormal lung morphology, decreased body length, decreased body weight, abnormal retina morphology, abnormal lipid level, abnormal respiration, respiratory distress, emphysema, premature death, abnormal respiratory system physiolo…	MP:0005384, MP:0005376, MP:0005375, MP:0010768, MP:0005397, MP:0005378, MP:0005391, MP:0005371, MP:0005390, MP:0005387, MP:0005388, MP:0005386	limbs/digits/tail phenotype, adipose tissue phenotype, homeostasis/metabolism phenotype, growth/size/body region phenotype, cellular phenotype, behavior/neurological phenotype, immune system phenotype, respiratory system phenotype, skeleton phenotype, vision/eye phenotype, hematopoietic system phenotype, mortality/aging		Adgrf5	N	MP:0000063, MP:0002764, MP:0001489, MP:0000186, MP:0000208, MP:0002874, MP:0000221, MP:0002591, MP:0010124, MP:0005179, MP:0005293, MP:0005562, MP:0005344	decreased bone mineral density, short tibia, decreased startle reflex, decreased circulating HDL cholesterol level, decreased hematocrit, decreased hemoglobin content, decreased leukocyte cell number, decreased mean corpuscular volume, decreased bone mineral content, decreased circulating cholesterol level, impaired glucose tolerance, decreased mean corpuscular hemoglobin, increased circulating b…			Y	Y	N
HGNC:4512	ADGRG1	adhesion G protein-coupled receptor G1	Adhesion G protein-coupled receptors, subfamily G	Y	604110	Polymicrogyria, bilateral frontoparietal, 606854 (3), Autosomal recessive, Polymicrogyria, bilateral perisylvian, 615752 (3)	AR	N	N		NA							N		N		N			N	MGI:1340051	N			MP:0000788, MP:0006009, MP:0003648, MP:0008030, MP:0001392, MP:0003998, MP:0004097	abnormal cerebral cortex morphology, abnormal locomotor behavior, abnormal radial glial cell morphology, decreased thermal nociceptive threshold, abnormal cerebellar cortex morphology, abnormal neuronal migration, abnormal Cajal-Retzius cell morphology	MP:0010771, MP:0005384, MP:0003631, MP:0005386	nervous system phenotype, cellular phenotype, behavior/neurological phenotype, integument phenotype		Adgrg1							Y	N
HGNC:4516	ADGRG2	adhesion G protein-coupled receptor G2	Adhesion G protein-coupled receptors, subfamily G	Y	300572	Vas deferens, congenital bilateral aplasia of, X-linked, 300985 (3), X-linked		N	N		NA							N		N		N			N	MGI:2446854	N			MP:0001784, MP:0001156, MP:0001148, MP:0001922, MP:0002662, MP:0002687, MP:0002675, MP:0005578, MP:0004929, MP:0004930, MP:0009140, MP:0009234, MP:0009237, MP:0009257	enlarged testis, abnormal spermatogenesis, abnormal fluid regulation, reduced male fertility, abnormal cauda epididymis morphology, asthenozoospermia, oligozoospermia, decreased epididymis weight, small epididymis, teratozoospermia, dilated efferent ductules of testis, absent sperm head, kinked sperm flagellum, dilated seminiferous tubules	MP:0005389, MP:0005379, MP:0005384, MP:0005376	homeostasis/metabolism phenotype, endocrine/exocrine gland phenotype, cellular phenotype, reproductive system phenotype		Adgrg2							Y	N
HGNC:13728	ADGRG3	adhesion G protein-coupled receptor G3	Adhesion G protein-coupled receptors, subfamily G					N	N		NA						87.9433	N		N		N			N	MGI:1859670	N			MP:0001790, MP:0000685, MP:0000689, MP:0002490, MP:0002362, MP:0001807, MP:0001806, MP:0004939, MP:0008174, MP:0008181, MP:0008211, MP:0008470, MP:0008495, MP:0008497, MP:0008498, MP:0008499, MP:0008500, MP:0008782, MP:0009923, MP:0009925, MP:0020174, MP:0020175, MP:0013802	abnormal immune system morphology, abnormal spleen morphology, abnormal immune system physiology, decreased IgM level, decreased IgA level, abnormal spleen marginal zone morphology, abnormal immunoglobulin level, abnormal B cell morphology, decreased follicular B cell number, increased marginal zone B cell number, decreased mature B cell number, abnormal spleen B cell follicle morphology, decreas…	MP:0005384, MP:0005387, MP:0005397	cellular phenotype, immune system phenotype, hematopoietic system phenotype		Adgrg3							Y	N
HGNC:18992	ADGRG4	adhesion G protein-coupled receptor G4	Adhesion G protein-coupled receptors, subfamily G					N	N		NA							N		N		N			N	MGI:2685213																	N
HGNC:19010	ADGRG5	adhesion G protein-coupled receptor G5	Adhesion G protein-coupled receptors, subfamily G					N	N		NA						95.6872	N		N		N			N	MGI:2685955																	N
HGNC:13841	ADGRG6	adhesion G protein-coupled receptor G6	Adhesion G protein-coupled receptors, subfamily G	Y	612243	Lethal congenital contracture syndrome 9, 616503 (3), Autosomal recessive	AR	Y	Y	616503	AR						99.4163	Y	1	N		N		Y	Y	MGI:1916151	Y	MP:0011098, MP:0011100, MP:0011101	embryonic lethality during organogenesis, complete penetrance, preweaning lethality, complete penetrance, prenatal lethality, incomplete penetrance	MP:0002128, MP:0001785, MP:0001634, MP:0002652, MP:0008022, MP:0011098, MP:0001265, MP:0001524, MP:0001732, MP:0000920, MP:0001106, MP:0002651, MP:0002690, MP:0002752, MP:0005404, MP:0004716, MP:0008069, MP:0009450, MP:0011100, MP:0011101, MP:0020452, MP:0001787, MP:0002189, MP:0000280, MP:0005317, MP:0006035, MP:0003974, MP:0008788, MP:0011633, MP:0011635, MP:0010503	thin ventricular wall, abnormal myelination, abnormal Schwann cell morphology, decreased body size, impaired limb coordination, internal hemorrhage, postnatal growth retardation, edema, pericardial edema, abnormal blood circulation, abnormal myocardial trabeculae morphology, abnormal sciatic nerve morphology, thin myocardium, akinesia, abnormal somatic nervous system morphology, abnormal endocard…	MP:0003631, MP:0005390, MP:0005386, MP:0010768, MP:0005385, MP:0005378, MP:0005369, MP:0005384, MP:0005376	nervous system phenotype, muscle phenotype, homeostasis/metabolism phenotype, growth/size/body region phenotype, cellular phenotype, cardiovascular system phenotype, behavior/neurological phenotype, skeleton phenotype, mortality/aging	Reporter|Null/knockout, Null/knockout	Adgrg6							Y	Y
HGNC:19241	ADGRG7	adhesion G protein-coupled receptor G7	Adhesion G protein-coupled receptors, subfamily G					N	N		NA						89.5274	N		N		N			N	MGI:2441732	N			MP:0001262, MP:0003291, MP:0008489	decreased body weight, interstinal hyperperistalsis, slow postnatal weight gain	MP:0005378, MP:0005381	growth/size/body region phenotype, digestive/alimentary phenotype		Adgrg7							Y	N
HGNC:20973	ADGRL1	adhesion G protein-coupled receptor L1	Adhesion G protein-coupled receptors, subfamily L					N	N		NA						96.585	N		Y	0.545468	N		Y	Y	MGI:1929461	N			MP:0001386, MP:0003633, MP:0004495	abnormal maternal nurturing, abnormal nervous system physiology, decreased synaptic glutamate release	MP:0005386, MP:0003631	nervous system phenotype, behavior/neurological phenotype		Adgrl1							Y	N
HGNC:18582	ADGRL2	adhesion G protein-coupled receptor L2	Adhesion G protein-coupled receptors, subfamily L					N	N		NA						97.5851	N		Y	0.582928	N		Y	Y	MGI:2139714	Y	MP:0011099	lethality throughout fetal growth and development, complete penetrance	MP:0011099	lethality throughout fetal growth and development, complete penetrance	MP:0005386, MP:0010768	behavior/neurological phenotype, mortality/aging	Reporter|Null/knockout	Adgrl2							Y	Y	N			MP:0001402	hypoactivity
HGNC:20974	ADGRL3	adhesion G protein-coupled receptor L3	Adhesion G protein-coupled receptors, subfamily L					N	N		NA						99.1544	Y	1	N		N		Y	Y	MGI:2441950	N			MP:0000266, MP:0000274	abnormal heart morphology, enlarged heart	MP:0005376, MP:0005386, MP:0003631, MP:0005385, MP:0002873	normal phenotype, nervous system phenotype, homeostasis/metabolism phenotype, cardiovascular system phenotype, behavior/neurological phenotype		Adgrl3	N	MP:0002757, MP:0000266, MP:0000274	decreased vertical activity, abnormal heart morphology, enlarged heart			Y	Y	N
HGNC:20822	ADGRL4	adhesion G protein-coupled receptor L4	Adhesion G protein-coupled receptors, subfamily L					N	N		NA						93.8671	N		N		Y	263	Y	Y	MGI:2655562	N			MP:0002169	no abnormal phenotype detected	MP:0002873	normal phenotype		Adgrl4							Y	N
HGNC:17416	ADGRV1	adhesion G protein-coupled receptor V1	Adhesion G protein-coupled receptors, subfamily V|USH2 complex	Y	602851	Usher syndrome, type 2C, 605472 (3), Autosomal recessive, Digenic dominant, Usher syndrome, type 2C, GPR98/PDZD7 digenic, 605472 (3), Autosomal recessive, Digenic dominant	AR	N	N		NA						96.9927	N		N		N			N	MGI:1274784	N			MP:0001496, MP:0002090, MP:0000043, MP:0001967, MP:0004022, MP:0004398, MP:0004404, MP:0004431, MP:0004434, MP:0004491, MP:0004521, MP:0004527, MP:0004532, MP:0004582, MP:0004586, MP:0004737, MP:0009763, MP:0011967, MP:0003146, MP:0004577, MP:0001489, MP:0006359, MP:0009142	organ of Corti degeneration, decreased startle reflex, audiogenic seizures, deafness, abnormal vision, absent cochlear ganglion, abnormal cone electrophysiology, cochlear inner hair cell degeneration, cochlear outer hair cell degeneration, abnormal hair cell mechanoelectric transduction, abnormal cochlear outer hair cell physiology, abnormal orientation of outer hair cell stereociliary bundles, a…	MP:0010768, MP:0005377, MP:0003631, MP:0005391, MP:0005386	nervous system phenotype, hearing/vestibular/ear phenotype, behavior/neurological phenotype, vision/eye phenotype, mortality/aging		Adgrv1	N	MP:0002757, MP:0002764, MP:0001489, MP:0011967, MP:0009142, MP:0006359	decreased vertical activity, short tibia, decreased startle reflex, increased or absent threshold for auditory brainstem response, decreased prepulse inhibition, absent startle reflex			Y	Y	N
HGNC:249	ADH1A	alcohol dehydrogenase 1A (class I), alpha polypeptide	Alcohol dehydrogenases					N	N		NA	Y	0.066905	0.029459	2.5022e-11	N	89.5274	N		N		N		N	N	MGI:87921	N			MP:0005443, MP:0005444, MP:0001263, MP:0009763	weight loss, abnormal ethanol metabolism, abnormal retinol metabolism, increased sensitivity to induced morbidity/mortality	MP:0005378, MP:0005376, MP:0010768	homeostasis/metabolism phenotype, growth/size/body region phenotype, mortality/aging		Adh1							Y	N
HGNC:250	ADH1B	alcohol dehydrogenase 1B (class I), beta polypeptide	Alcohol dehydrogenases					N	N		NA	Y	-0.35421	-0.36126	1.0876e-06	N	88.7486	N		N		N		N	N	MGI:87921																	N
HGNC:251	ADH1C	alcohol dehydrogenase 1C (class I), gamma polypeptide	Alcohol dehydrogenases					N	N		NA							N		N		N			N	MGI:87921																	N
HGNC:252	ADH4	alcohol dehydrogenase 4 (class II), pi polypeptide	Alcohol dehydrogenases					N	N		NA	Y	0.042758	1.0783	7.1379e-07	N	84.4057	N		N		N		N	N	MGI:1349472																	N
HGNC:253	ADH5	alcohol dehydrogenase 5 (class III), chi polypeptide	Alcohol dehydrogenases					N	N		NA	Y	1.142	1.9188	2.2023e-09	N	96.6375	N		N		N		N	N	MGI:87929	N			MP:0009766, MP:0002412, MP:0005266, MP:0002843, MP:0008873, MP:0009788, MP:0001529, MP:0003921, MP:0004953	abnormal vocalization, increased susceptibility to bacterial infection, decreased systemic arterial blood pressure, abnormal heart left ventricle morphology, decreased spleen weight, abnormal metabolism, increased physiological sensitivity to xenobiotic, increased sensitivity to xenobiotic induced morbidity/mortality, increased susceptibility to bacterial infection induced morbidity/mortality	MP:0005376, MP:0005386, MP:0005387, MP:0005385, MP:0005397, MP:0010768	homeostasis/metabolism phenotype, cardiovascular system phenotype, behavior/neurological phenotype, immune system phenotype, hematopoietic system phenotype, mortality/aging		Adh5	N	MP:0001529	abnormal vocalization			Y	Y	N
HGNC:255	ADH6	alcohol dehydrogenase 6 (class V)	Alcohol dehydrogenases					N	N		NA	Y	0.62296	0.098516	9.4822e-06	N	89.5274	N		N		N		N	N																		N
HGNC:256	ADH7	alcohol dehydrogenase 7 (class IV), mu or sigma polypeptide	Alcohol dehydrogenases					N	N		NA	Y	-0.67447	0.66625	9.5916e-12	N	88.7486	N		N		N		N	N	MGI:87926	N			MP:0005443, MP:0005444, MP:0009763, MP:0011232, MP:0001392, MP:0001262, MP:0001906, MP:0000819, MP:0000836, MP:0008544, MP:0009746	abnormal olfactory bulb morphology, abnormal substantia nigra morphology, decreased body weight, abnormal locomotor behavior, increased dopamine level, abnormal ethanol metabolism, abnormal retinol metabolism, impaired olfaction, enhanced behavioral response to xenobiotic, increased sensitivity to induced morbidity/mortality, abnormal vitamin A level	MP:0010768, MP:0005386, MP:0003631, MP:0005394, MP:0005378, MP:0005376	nervous system phenotype, homeostasis/metabolism phenotype, growth/size/body region phenotype, behavior/neurological phenotype, taste/olfaction phenotype, mortality/aging		Adh7							Y	N	N			MP:0001392, MP:0002757, MP:0009746	abnormal locomotor behavior, decreased vertical activity, enhanced behavioral response to xenobiotic
HGNC:16354	ADHFE1	alcohol dehydrogenase, iron containing 1	Alcohol dehydrogenases					N	N		NA	Y	-0.041648	0.50546	1.9439e-07	N	88.4781	N		N		N		N	N	MGI:1923437																	N
HGNC:30576	ADI1	acireductone dioxygenase 1						N	N		NA	Y	0.13832	0.99355	0.00022864	N	86.3621	N		N		N		N	N	MGI:2144929																	N
HGNC:28606	ADIG	adipogenin						N	N		NA						86.2134	N		N		N			N	MGI:2675492	N			MP:0001539, MP:0000266, MP:0002059, MP:0000274	abnormal heart morphology, enlarged heart, decreased caudal vertebrae number, abnormal seminal vesicle morphology	MP:0005379, MP:0005390, MP:0005385, MP:0005389, MP:0005371	limbs/digits/tail phenotype, endocrine/exocrine gland phenotype, cardiovascular system phenotype, reproductive system phenotype, skeleton phenotype		Adig	N	MP:0002757, MP:0000266, MP:0000274, MP:0002059	decreased vertical activity, abnormal heart morphology, enlarged heart, abnormal seminal vesicle morphology			Y	Y	N
HGNC:13633	ADIPOQ	adiponectin, C1Q and collagen domain containing	Endogenous ligands|C1q and TNF related	Y	605441	Adiponectin deficiency, 612556 (3)		N	N		NA	Y	-0.077897	0.11894	5.0074e-09	N	82.9855	N		N		N		N	N	MGI:106675	N			MP:0001552, MP:0005293, MP:0005331, MP:0004883, MP:0001533, MP:0001544, MP:0000010, MP:0002127, MP:0002078, MP:0001262, MP:0001613, MP:0001547, MP:0001559, MP:0002079, MP:0000062, MP:0000063, MP:0005006, MP:0001554, MP:0001914, MP:0002753, MP:0005289, MP:0005333, MP:0001625, MP:0005413, MP:0002843, MP:0005448, MP:0005508, MP:0002970, MP:0005559, MP:0005605, MP:0005598, MP:0005658, MP:0003059, MP:…	abnormal abdominal fat pad morphology, increased bone mineral density, decreased bone mineral density, increased leukocyte cell number, increased body weight, decreased body weight, abnormal skeleton physiology, abnormal cardiovascular system physiology, abnormal lipid level, increased circulating triglyceride level, increased circulating free fatty acid level, hyperglycemia, abnormal vasodilatio…	MP:0005390, MP:0005367, MP:0005387, MP:0005386, MP:0005370, MP:0005388, MP:0002006, MP:0010771, MP:0010768, MP:0005378, MP:0005385, MP:0005397, MP:0005369, MP:0005384, MP:0005376, MP:0005375, MP:0005379	neoplasm, renal/urinary system phenotype, muscle phenotype, liver/biliary system phenotype, adipose tissue phenotype, homeostasis/metabolism phenotype, growth/size/body region phenotype, endocrine/exocrine gland phenotype, cellular phenotype, cardiovascular system phenotype, behavior/neurological phenotype, immune system phenotype, respiratory system phenotype, skeleton phenotype, hematopoietic s…		Adipoq	N	MP:0003795, MP:0010123	abnormal bone structure, increased bone mineral content			Y	Y	N	N			MP:0005293, MP:0005331, MP:0002442, MP:0000218, MP:0004893, MP:0020318	increased leukocyte cell number, abnormal leukocyte physiology, decreased adiponectin level, impaired glucose tolerance, insulin resistance, increased vascular endothelial cell adhesion
HGNC:24040	ADIPOR1	adiponectin receptor 1	Adiponectin receptors|Progestin and adipoQ receptor family					N	N		NA	Y	2.7898	0.033333	0.6524	N	94.5672	N		N		N		N	N	MGI:1919924	N			MP:0002169, MP:0002078, MP:0001559, MP:0002079, MP:0005293, MP:0005331, MP:0005559, MP:0005584, MP:0002118, MP:0000005, MP:0000008, MP:0001402, MP:0005178, MP:0005458, MP:0005455, MP:0005669, MP:0004890, MP:0009355, MP:0001325, MP:0000195, MP:0001566, MP:0001556, MP:0005553, MP:0003020, MP:0010024, MP:0010025, MP:0004893, MP:0011019, MP:0011049	increased brown adipose tissue amount, increased white adipose tissue amount, decreased circulating calcium level, abnormal retina morphology, hypoactivity, increased circulating HDL cholesterol level, hyperglycemia, increased circulating phosphate level, abnormal glucose homeostasis, increased circulating insulin level, abnormal lipid homeostasis, no abnormal phenotype detected, decreased circul…	MP:0005391, MP:0005370, MP:0005386, MP:0002873, MP:0005375, MP:0005369, MP:0005376, MP:0005384, MP:0005378	normal phenotype, muscle phenotype, liver/biliary system phenotype, adipose tissue phenotype, homeostasis/metabolism phenotype, growth/size/body region phenotype, cellular phenotype, behavior/neurological phenotype, vision/eye phenotype		Adipor1	N	MP:0000195, MP:0001556, MP:0001566, MP:0001258, MP:0001325, MP:0003731, MP:0011967, MP:0011965, MP:0010067, MP:0005178, MP:0005543, MP:0005553	decreased circulating calcium level, increased circulating HDL cholesterol level, increased circulating phosphate level, decreased body length, abnormal retina morphology, abnormal retinal outer nuclear layer morphology, increased or absent threshold for auditory brainstem response, decreased total retina thickness, increased red blood cell distribution width, increased circulating cholesterol le…			Y	Y	N
HGNC:24041	ADIPOR2	adiponectin receptor 2	Adiponectin receptors|Progestin and adipoQ receptor family					N	N		NA	Y	2.6893	0.91615	0.37689	N	98.589	N		N		N		N	N	MGI:93830	N			MP:0001156, MP:0001154, MP:0002687, MP:0004852, MP:0004929, MP:0020550, MP:0002078, MP:0001559, MP:0002079, MP:0005293, MP:0005331, MP:0000010, MP:0002118, MP:0001399, MP:0000186, MP:0002176, MP:0002727, MP:0005179, MP:0005292, MP:0005459, MP:0005659, MP:0003953, MP:0003961, MP:0004889, MP:0004892, MP:0009116, MP:0009269, MP:0009283, MP:0009303, MP:0009356, MP:0011939, MP:0014169, MP:0000183, MP:…	abnormal abdominal fat pad morphology, decreased circulating LDL cholesterol level, decreased circulating HDL cholesterol level, seminiferous tubule degeneration, abnormal spermatogenesis, hyperactivity, limb grasping, hyperglycemia, abnormal glucose homeostasis, increased circulating insulin level, abnormal lipid homeostasis, increased brain weight, decreased circulating triglyceride level, olig…	MP:0005386, MP:0005370, MP:0005389, MP:0003631, MP:0005384, MP:0005378, MP:0005375, MP:0005379, MP:0005376	nervous system phenotype, liver/biliary system phenotype, adipose tissue phenotype, homeostasis/metabolism phenotype, growth/size/body region phenotype, endocrine/exocrine gland phenotype, cellular phenotype, behavior/neurological phenotype, reproductive system phenotype		Adipor2	N	MP:0001513	limb grasping			Y	Y	N
HGNC:24043	ADIRF	adipogenesis regulatory factor						N	N		NA	Y	-0.11638	-0.34491	0.036819	N	84.8723	N		N		N		N	N																		N
HGNC:257	ADK	adenosine kinase		Y	102750	Hypermethioninemia due to adenosine kinase deficiency, 614300 (3), Autosomal recessive	AR	N	N		NA	Y	1.5891	1.0239	0.00035925	N	98.152	N		N		N		N	N	MGI:87930	Y	MP:0011085	postnatal lethality, complete penetrance	MP:0001764, MP:0001265, MP:0001777, MP:0000603, MP:0001262, MP:0001290, MP:0001732, MP:0001957, MP:0002628, MP:0003806, MP:0011085	pale liver, decreased body weight, decreased body size, delayed eyelid opening, postnatal growth retardation, abnormal homeostasis, abnormal body temperature homeostasis, apnea, hepatic steatosis, abnormal nucleotide metabolism, postnatal lethality, complete penetrance	MP:0005378, MP:0005376, MP:0005388, MP:0005370, MP:0005386, MP:0010768, MP:0005391, MP:0003631	nervous system phenotype, liver/biliary system phenotype, homeostasis/metabolism phenotype, growth/size/body region phenotype, behavior/neurological phenotype, respiratory system phenotype, vision/eye phenotype, mortality/aging	Reporter|Null/knockout	Adk							Y	Y
HGNC:259	ADM	adrenomedullin	Endogenous ligands					N	N		NA	Y	-0.077814	-0.49464	0.034615	N	85.1919	N		N		N		N	N	MGI:108058	Y	MP:0011099, MP:0011098, MP:0011100, MP:0011091	prenatal lethality, complete penetrance, embryonic lethality during organogenesis, complete penetrance, lethality throughout fetal growth and development, complete penetrance, preweaning lethality, complete penetrance	MP:0001718, MP:0002192, MP:0002191, MP:0002189, MP:0002190, MP:0002188, MP:0001716, MP:0003222, MP:0003921, MP:0008876, MP:0009658, MP:0011099, MP:0011525, MP:0011526, MP:0012727, MP:0001182, MP:0001711, MP:0001914, MP:0005312, MP:0003044, MP:0006055, MP:0003229, MP:0003888, MP:0004921, MP:0009820, MP:0011098, MP:0011514, MP:0012302, MP:0012303, MP:0011100, MP:0002450, MP:0001785, MP:0003390, MP:…	lung hemorrhage, abnormal placenta morphology, abnormal placenta labyrinth morphology, abnormal visceral yolk sac morphology, edema, hemorrhage, small heart, abnormal myocardial trabeculae morphology, disorganized myocardium, abnormal artery morphology, hydrops fetalis, abnormal lymph organ development, impaired basement membrane formation, increased cardiomyocyte apoptosis, abnormal vitelline va…	MP:0005369, MP:0005384, MP:0005376, MP:0010771, MP:0005385, MP:0005397, MP:0005379, MP:0005387, MP:0005367, MP:0005380, MP:0005370, MP:0005388, MP:0005386, MP:0005389, MP:0010768	renal/urinary system phenotype, muscle phenotype, liver/biliary system phenotype, homeostasis/metabolism phenotype, endocrine/exocrine gland phenotype, embryo phenotype, cellular phenotype, cardiovascular system phenotype, behavior/neurological phenotype, immune system phenotype, respiratory system phenotype, reproductive system phenotype, hematopoietic system phenotype, mortality/aging, integume…	Reporter|Null/knockout, Null/knockout	Adm							Y	Y	N			MP:0005264, MP:0001625, MP:0002842, MP:0002953, MP:0005558, MP:0005598, MP:0003620, MP:0011942, MP:0001863, MP:0003674, MP:0004111	cardiac hypertrophy, vascular inflammation, increased systemic arterial blood pressure, thick ventricular wall, oliguria, oxidative stress, abnormal coronary artery morphology, glomerulosclerosis, decreased creatinine clearance, decreased ventricle muscle contractility, decreased fluid intake
HGNC:28898	ADM2	adrenomedullin 2	Endogenous ligands					N	N		NA	Y	0.14187	-0.47611	0.018265	N	91.3976	N		N		N		N	N	MGI:2675256										N	MP:0002757, MP:0000266, MP:0001147, MP:0001146, MP:0001126, MP:0008725	decreased vertical activity, abnormal heart morphology, small testis, abnormal testis morphology, abnormal ovary morphology, enlarged heart atrium			Y	Y	N
HGNC:27293	ADM5	adrenomedullin 5 (putative)						N	N		NA	Y	0.91104	1.1843	0.37786	N	88.1438	N		N		N		N	N																		N
HGNC:15766	ADNP	activity dependent neuroprotector homeobox	ZF class homeoboxes and pseudogenes	Y	611386	Helsmoortel-van der Aa syndrome, 615873 (3), Autosomal dominant	AD	N	N		NA	Y	2.2191	-3.5053	1	Y	99.4611	Y	1	N		N		Y	Y	MGI:1338758	Y	MP:0011097	embryonic lethality between somite formation and embryo turning, complete penetrance	MP:0002085, MP:0000928, MP:0011097	incomplete rostral neuropore closure, abnormal embryonic tissue morphology, embryonic lethality between somite formation and embryo turning, complete penetrance	MP:0005380, MP:0010768, MP:0003631	nervous system phenotype, embryo phenotype, mortality/aging	Null/knockout	Adnp							Y	Y
HGNC:23803	ADNP2	ADNP homeobox 2	Zinc fingers C2H2-type|ZF class homeoboxes and pseudogenes					N	N		NA	Y	0.42371	-2.0085	0.89393	N	96.7232	N		N		Y	231	Y	Y	MGI:2448562										Y	MP:0011110, MP:0000063, MP:0002764, MP:0002875, MP:0001175, MP:0002607, MP:0001102, MP:0003795, MP:0010124, MP:0009142, MP:0000598, MP:0005012, MP:0005567, MP:0005419	preweaning lethality, incomplete penetrance, decreased bone mineral density, short tibia, decreased erythrocyte cell number, abnormal lung morphology, decreased basophil cell number, small superior vagus ganglion, abnormal bone structure, decreased bone mineral content, decreased prepulse inhibition, abnormal liver morphology, decreased eosinophil cell number, decreased circulating total protein …	MP:0011110	preweaning lethality, incomplete penetrance	Y	Y	Y
HGNC:23506	ADO	2-aminoethanethiol dioxygenase						N	N		NA	Y	1.7793	0.06327	0.48164	N	98.8212	N		N		N		N	N	MGI:2685083																	N
HGNC:262	ADORA1	adenosine A1 receptor	Adenosine receptors					N	N		NA	Y	2.3028	0.27741	0.017459	N	95.0773	N		N		N		N	N	MGI:99401	N			MP:0003638, MP:0001363, MP:0001777, MP:0002314, MP:0002206, MP:0005407, MP:0002910, MP:0002912, MP:0002917, MP:0003998, MP:0005553, MP:0004041, MP:0003177, MP:0011297	increased anxiety-related response, abnormal body temperature homeostasis, abnormal CNS synaptic transmission, abnormal respiratory mechanics, abnormal excitatory postsynaptic currents, abnormal excitatory postsynaptic potential, decreased synaptic depression, allodynia, abnormal response/metabolism to endogenous compounds, decreased thermal nociceptive threshold, increased susceptibility to kidn…	MP:0005376, MP:0010768, MP:0010771, MP:0002873, MP:0003631, MP:0005367, MP:0005386, MP:0005388	normal phenotype, nervous system phenotype, renal/urinary system phenotype, homeostasis/metabolism phenotype, behavior/neurological phenotype, respiratory system phenotype, mortality/aging, integument phenotype		Adora1	N	MP:0003960, MP:0010025	increased lean body mass, decreased total body fat amount			Y	Y	N
HGNC:263	ADORA2A	adenosine A2a receptor	Adenosine receptors					N	N		NA	Y	1.4533	0.32272	0.59913	N	93.7647	N		N		N		N	N	MGI:99402	N			MP:0001544, MP:0001363, MP:0001423, MP:0001417, MP:0001354, MP:0001973, MP:0002626, MP:0002842, MP:0003043, MP:0006087, MP:0003313, MP:0009586, MP:0009755, MP:0001402, MP:0002698, MP:0003100, MP:0006059, MP:0006058, MP:0009750, MP:0008874, MP:0008661, MP:0000276, MP:0002975, MP:0000484, MP:0003548, MP:0004007, MP:0010758	heart right ventricle hypertrophy, abnormal pulmonary artery morphology, increased aggression towards males, increased anxiety-related response, hypoactivity, decreased exploration in new environment, abnormal liquid preference, abnormal cardiovascular system physiology, increased thermal nociceptive threshold, increased heart rate, abnormal sclera morphology, increased systemic arterial blood pr…	MP:0005378, MP:0010771, MP:0005376, MP:0005369, MP:0003631, MP:0005391, MP:0005397, MP:0005385, MP:0005388, MP:0005386, MP:0005387	nervous system phenotype, muscle phenotype, homeostasis/metabolism phenotype, growth/size/body region phenotype, cardiovascular system phenotype, behavior/neurological phenotype, immune system phenotype, respiratory system phenotype, vision/eye phenotype, hematopoietic system phenotype, integument phenotype		Adora2a							Y	N
HGNC:264	ADORA2B	adenosine A2b receptor	Adenosine receptors					N	N		NA	Y	0.062281	0.40165	1.8225e-05	N	92.3354	N		N		N		N	N	MGI:99403	N			MP:0001845, MP:0003156, MP:0003628, MP:0008596, MP:0008661, MP:0008713, MP:0008751, MP:0008752, MP:0020333, MP:0005596, MP:0008705, MP:0008874, MP:0009763, MP:0009858, MP:0011049, MP:0005166, MP:0000343, MP:0001379, MP:0002376, MP:0005164, MP:0003070, MP:0002451, MP:0002626, MP:0006144, MP:0004875, MP:0008560, MP:0009764, MP:0002968, MP:0005165	altered response to myocardial infarction, abnormal penile erection, abnormal inflammatory response, abnormal dendritic cell physiology, abnormal macrophage physiology, increased heart rate, increased circulating alkaline phosphatase level, increased vascular permeability, abnormal leukocyte migration, abnormal leukocyte adhesion, increased mean systemic arterial blood pressure, abnormal response…	MP:0005376, MP:0005384, MP:0005385, MP:0005397, MP:0005389, MP:0010768, MP:0003631, MP:0005387, MP:0005386, MP:0005380	nervous system phenotype, homeostasis/metabolism phenotype, embryo phenotype, cellular phenotype, cardiovascular system phenotype, behavior/neurological phenotype, immune system phenotype, reproductive system phenotype, hematopoietic system phenotype, mortality/aging		Adora2b							Y	N	N			MP:0000947, MP:0001556, MP:0013279	convulsive seizures, increased circulating HDL cholesterol level, increased fasted circulating glucose level
HGNC:268	ADORA3	adenosine A3 receptor	Adenosine receptors|V-set domain containing					N	N		NA	Y	-0.22839	0.18906	9.7462e-05	N	90.7465	N		N		N		N	N	MGI:104847	N			MP:0002423, MP:0008561, MP:0008765, MP:0002736, MP:0005087, MP:0002843, MP:0003022, MP:0003038, MP:0003638, MP:0002335, MP:0005260, MP:0005554, MP:0004042, MP:0008719, MP:0008763	decreased airway responsiveness, abnormal mast cell physiology, abnormal nociception after inflammation, decreased systemic arterial blood pressure, increased coronary flow rate, decreased myocardial infarction size, abnormal response/metabolism to endogenous compounds, decreased susceptibility to kidney reperfusion injury, decreased acute inflammation, ocular hypotension, decreased circulating c…	MP:0005391, MP:0005387, MP:0005367, MP:0005386, MP:0005388, MP:0005385, MP:0005397, MP:0005376, MP:0010771	renal/urinary system phenotype, homeostasis/metabolism phenotype, cardiovascular system phenotype, behavior/neurological phenotype, immune system phenotype, respiratory system phenotype, vision/eye phenotype, hematopoietic system phenotype, integument phenotype		Adora3							Y	N
HGNC:25250	ADPGK	ADP dependent glucokinase						N	N		NA	Y	1.0847	0.019754	0.0046494	N	95.3465	N		N		N		N	N	MGI:1919391	N			MP:0005419, MP:0002965, MP:0003960, MP:0008039, MP:0008040, MP:0008181, MP:0010025, MP:0010087	increased circulating serum albumin level, increased lean body mass, decreased circulating serum albumin level, increased NK T cell number, decreased NK T cell number, increased marginal zone B cell number, decreased total body fat amount, increased circulating fructosamine level	MP:0005397, MP:0005387, MP:0005378, MP:0005375, MP:0005376	adipose tissue phenotype, homeostasis/metabolism phenotype, growth/size/body region phenotype, immune system phenotype, hematopoietic system phenotype		Adpgk	N	MP:0003960, MP:0010025	increased lean body mass, decreased total body fat amount			Y	Y	N
HGNC:269	ADPRH	ADP-ribosylarginine hydrolase						N	N		NA	Y	0.2089	-0.03773	3.1019e-06	N	92.7528	N		N		N		N	N	MGI:1098234	N			MP:0002406	increased susceptibility to infection	MP:0005387	immune system phenotype		Adprh							Y	N
HGNC:21303	ADPRHL1	ADP-ribosylhydrolase like 1						N	N		NA	Y	0.3887	0.5975	3.1909e-11	N	90.5981	N		N		Y	197	Y	Y	MGI:2442168																	N
HGNC:21304	ADPRHL2	ADP-ribosylhydrolase like 2						N	N		NA	Y	0.35572	-0.9392	0.00052238	N	88.1366	N		N		N		N	N	MGI:2140364										N	MP:0001257, MP:0002590, MP:0010123	increased body length, increased mean corpuscular volume, increased bone mineral content			Y	Y	N
HGNC:30925	ADPRM	ADP-ribose/CDP-alcohol diphosphatase, manganese dependent	Sugar phosphatases					N	N		NA	Y	1.1042	0.98662	0.00040531	N	92.7528	N		N		N		N	N	MGI:1913608										N	MP:0003921, MP:0002626, MP:0003961, MP:0004924, MP:0010053	abnormal heart left ventricle morphology, increased heart rate, decreased lean body mass, abnormal behavior, decreased grip strength			Y	Y	N
HGNC:277	ADRA1A	adrenoceptor alpha 1A	Adrenoceptors					N	N		NA	Y	0.025271	-1.757	2.6009e-07	N	90.5891	N		N		N		N	N	MGI:104773	N			MP:0001596, MP:0003026, MP:0003929	hypotension, decreased vasoconstriction, decreased heart rate variability	MP:0005376, MP:0005369, MP:0005386, MP:0005367, MP:0005385, MP:0010768	renal/urinary system phenotype, muscle phenotype, homeostasis/metabolism phenotype, cardiovascular system phenotype, behavior/neurological phenotype, mortality/aging		Adra1a							Y	N	N			MP:0001596	hypotension
HGNC:278	ADRA1B	adrenoceptor alpha 1B	Adrenoceptors					N	N		NA	Y	1.1582	0.097403	0.13003	N	95.044	N		Y	0.0682232	N		Y	Y	MGI:104774	N			MP:0001417, MP:0000230, MP:0005140, MP:0005333, MP:0002843, MP:0003026, MP:0006264, MP:0003921, MP:0004000, MP:0004184, MP:0002063, MP:0002078, MP:0001463, MP:0001415, MP:0001559, MP:0002079, MP:0002702, MP:0005293, MP:0005331, MP:0005458, MP:0005658, MP:0005669, MP:0003461, MP:0003562, MP:0009712, MP:0009750, MP:0010399, MP:0010400, MP:0001157, MP:0002216, MP:0001147, MP:0001155, MP:0001935, MP:…	abnormal systemic arterial blood pressure, small testis, small seminiferous tubules, arrest of spermatogenesis, small seminal vesicle, increased exploration in new environment, decreased exploration in new environment, abnormal spatial learning, hyperglycemia, increased circulating luteinizing hormone level, reduced male fertility, male infertility, decreased litter size, abnormal learning/memory…	MP:0005367, MP:0003631, MP:0005385, MP:0010768, MP:0005389, MP:0005386, MP:0005370, MP:0005376, MP:0005384, MP:0005369, MP:0005375, MP:0005379, MP:0005378	nervous system phenotype, renal/urinary system phenotype, muscle phenotype, liver/biliary system phenotype, adipose tissue phenotype, homeostasis/metabolism phenotype, growth/size/body region phenotype, endocrine/exocrine gland phenotype, cellular phenotype, cardiovascular system phenotype, behavior/neurological phenotype, reproductive system phenotype, mortality/aging		Adra1b							Y	N
HGNC:280	ADRA1D	adrenoceptor alpha 1D	Adrenoceptors					N	N		NA	Y	0.80451	1.3651	4.2693e-05	N	88.188	N		N		N		N	N	MGI:106673	N			MP:0001544, MP:0001596, MP:0002843, MP:0006264, MP:0002757, MP:0003313, MP:0009750, MP:0001489, MP:0003088, MP:0003858, MP:0004142, MP:0008428	decreased startle reflex, abnormal cardiovascular system physiology, hypotension, decreased vertical activity, decreased systemic arterial blood pressure, abnormal prepulse inhibition, abnormal locomotor activation, enhanced coordination, abnormal muscle tone, decreased systemic arterial systolic blood pressure, abnormal spatial working memory, impaired behavioral response to addictive substance	MP:0005386, MP:0005385, MP:0003631, MP:0005369	nervous system phenotype, muscle phenotype, cardiovascular system phenotype, behavior/neurological phenotype		Adra1d							Y	N
HGNC:281	ADRA2A	adrenoceptor alpha 2A	Adrenoceptors					N	N		NA	Y	1.8899	1.0493	0.0050741	N	93.2651	N		N		N		N	N	MGI:87934	N			MP:0000230, MP:0002626, MP:0005447, MP:0002078, MP:0000189, MP:0008840, MP:0001489, MP:0005292, MP:0009142, MP:0013278	hypoglycemia, abnormal systemic arterial blood pressure, decreased startle reflex, abnormal glucose homeostasis, increased heart rate, improved glucose tolerance, abnormal synaptic norepinephrine release, abnormal spike wave discharge, decreased prepulse inhibition, decreased fasted circulating glucose level	MP:0003631, MP:0005385, MP:0002873, MP:0010768, MP:0005380, MP:0005386, MP:0005376	normal phenotype, nervous system phenotype, homeostasis/metabolism phenotype, embryo phenotype, cardiovascular system phenotype, behavior/neurological phenotype, mortality/aging		Adra2a	N	MP:0001399, MP:0002757, MP:0001489, MP:0013278, MP:0004924, MP:0009142, MP:0005292	hyperactivity, decreased vertical activity, decreased startle reflex, decreased fasted circulating glucose level, abnormal behavior, decreased prepulse inhibition, improved glucose tolerance			Y	Y	N
HGNC:282	ADRA2B	adrenoceptor alpha 2B	Adrenoceptors	Y	104260	Epilepsy, myoclonic, familial adult, 2, 607876 (3), Autosomal dominant	AD	N	N		NA	Y	0.28016	0.30991	2.2049e-06	N	96.683	N		N		N		N	N	MGI:87935	Y	MP:0002082, MP:0011088	postnatal lethality, neonatal lethality, incomplete penetrance	MP:0002082, MP:0002161, MP:0000250, MP:0001176, MP:0001953, MP:0002270, MP:0001177, MP:0001179, MP:0001575, MP:0002754, MP:0005631, MP:0008489, MP:0009674, MP:0011088, MP:0011147	abnormal vasoconstriction, abnormal lung development, atelectasis, thick pulmonary interalveolar septum, cyanosis, respiratory failure, postnatal lethality, abnormal fertility/fecundity, abnormal pulmonary alveolus morphology, dilated heart right ventricle, decreased lung weight, slow postnatal weight gain, decreased birth weight, neonatal lethality, incomplete penetrance, increased mesenchymal c…	MP:0005388, MP:0005380, MP:0010768, MP:0005389, MP:0005385, MP:0005384, MP:0005376, MP:0005378, MP:0005369	muscle phenotype, homeostasis/metabolism phenotype, growth/size/body region phenotype, embryo phenotype, cellular phenotype, cardiovascular system phenotype, respiratory system phenotype, reproductive system phenotype, mortality/aging	Null/knockout	Adra2b							Y	Y
HGNC:283	ADRA2C	adrenoceptor alpha 2C	Adrenoceptors					N	N		NA	Y	1.7808	-0.60245	0.51513	N	95.2266	N		N		N		N	N	MGI:87936	N			MP:0001488, MP:0003063, MP:0008428	increased startle reflex, increased coping response, abnormal spatial working memory	MP:0005380, MP:0005386, MP:0005385, MP:0010768, MP:0003631	nervous system phenotype, embryo phenotype, cardiovascular system phenotype, behavior/neurological phenotype, mortality/aging		Adra2c							Y	N
HGNC:285	ADRB1	adrenoceptor beta 1	Adrenoceptors					N	N		NA	Y	1.7866	-1.4105	3.4881e-06	N	94.5918	N		N		N		N	N	MGI:87937	Y	MP:0011101	prenatal lethality, incomplete penetrance	MP:0001544, MP:0008872, MP:0011101	abnormal cardiovascular system physiology, abnormal physiological response to xenobiotic, prenatal lethality, incomplete penetrance	MP:0005375, MP:0005378, MP:0005369, MP:0005376, MP:0010768, MP:0005385	muscle phenotype, adipose tissue phenotype, homeostasis/metabolism phenotype, growth/size/body region phenotype, cardiovascular system phenotype, mortality/aging	Null/knockout	Adrb1							Y	Y
HGNC:286	ADRB2	adrenoceptor beta 2	Adrenoceptors	Y	109690	Beta-2-adrenoreceptor agonist, reduced response to (3)		N	N		NA	Y	1.4213	-0.31384	0.58042	N	97.3081	N		N		N		N	N	MGI:87938	N			MP:0005006, MP:0001541, MP:0005605, MP:0004945, MP:0004982, MP:0004993, MP:0008396, MP:0001262, MP:0001629, MP:0002842, MP:0004876, MP:0006319, MP:0010379, MP:0012107, MP:0001325, MP:0005241, MP:0005547, MP:0006309, MP:0008560, MP:0012029, MP:0012143, MP:0012144, MP:0030005	decreased body weight, abnormal retina morphology, abnormal osteoclast physiology, abnormal heart rate, increased systemic arterial blood pressure, decreased mean systemic arterial blood pressure, abnormal bone resorption, abnormal osteoclast morphology, decreased bone resorption, abnormal osteoblast physiology, abnormal retinal ganglion layer morphology, abnormal Muller cell morphology, increase…	MP:0005385, MP:0005397, MP:0005387, MP:0005390, MP:0003631, MP:0005391, MP:0005378, MP:0005379, MP:0005375, MP:0005376, MP:0005384, MP:0005369	nervous system phenotype, muscle phenotype, adipose tissue phenotype, homeostasis/metabolism phenotype, growth/size/body region phenotype, endocrine/exocrine gland phenotype, cellular phenotype, cardiovascular system phenotype, immune system phenotype, skeleton phenotype, vision/eye phenotype, hematopoietic system phenotype		Adrb2							Y	N	N			MP:0004945, MP:0004993, MP:0008396, MP:0010875	abnormal bone resorption, decreased bone resorption, abnormal osteoclast differentiation, increased bone volume
HGNC:288	ADRB3	adrenoceptor beta 3	Adrenoceptors					N	N		NA	Y	0.55891	0.51939	2.7182e-07	N	89.7076	N		N		N		N	N	MGI:87939	N			MP:0008872, MP:0009300, MP:0010024, MP:0001433, MP:0005458, MP:0005455	polyphagia, increased susceptibility to weight gain, increased percent body fat/body weight, abnormal physiological response to xenobiotic, increased parametrial fat pad weight, increased total body fat amount	MP:0005386, MP:0005376, MP:0005375, MP:0005378	adipose tissue phenotype, homeostasis/metabolism phenotype, growth/size/body region phenotype, behavior/neurological phenotype		Adrb3							Y	N
HGNC:15759	ADRM1	adhesion regulating molecule 1						N	N		NA	Y	1.498	-0.56391	0.99749	Y	95.7685	N		Y	0.457952	N		Y	Y	MGI:1929289																	N
HGNC:291	ADSL	adenylosuccinate lyase	Purinosome	Y	608222	Adenylosuccinase deficiency, 103050 (3), Autosomal recessive	AR	Y	Y	103050	AR	Y	0.96703	1.1444	1.0361e-10	N	94.372	N		N		N		N	N	MGI:103202	Y	MP:0011100, MP:0013292	preweaning lethality, complete penetrance, embryonic lethality prior to organogenesis	MP:0011100, MP:0013292	preweaning lethality, complete penetrance, embryonic lethality prior to organogenesis	MP:0005385, MP:0010768, MP:0001186, MP:0005391	pigmentation phenotype, cardiovascular system phenotype, vision/eye phenotype, mortality/aging	Reporter|Null/knockout	Adsl	Y	MP:0011100, MP:0013292	preweaning lethality, complete penetrance, embryonic lethality prior to organogenesis	MP:0011100, MP:0013292	preweaning lethality, complete penetrance, embryonic lethality prior to organogenesis	Y	Y	Y	N			MP:0001297, MP:0001325, MP:0005103, MP:0002792	microphthalmia, abnormal retina morphology, abnormal retinal vasculature morphology, abnormal retinal pigmentation
HGNC:292	ADSS	adenylosuccinate synthase						N	N		NA	Y	2.3413	0.72989	0.36264	N	96.8845	N		N		N		N	N	MGI:87948										Y	MP:0011100, MP:0013292, MP:0013293	preweaning lethality, complete penetrance, embryonic lethality prior to organogenesis, embryonic lethality prior to tooth bud stage	MP:0011100, MP:0013292, MP:0013293	preweaning lethality, complete penetrance, embryonic lethality prior to organogenesis, embryonic lethality prior to tooth bud stage	Y	Y	Y
HGNC:20093	ADSSL1	adenylosuccinate synthase like 1		Y	612498	Myopathy, distal, 5, 617030 (3), Autosomal recessive	AR	N	N		NA	Y	0.026419	0.9396	3.3479e-07	N	97.5755	N		N		N		N	N	MGI:87947																	N
HGNC:21214	ADTRP	androgen dependent TFPI regulating protein						N	N		NA	Y	0.25689	0.0013103	3.0335e-07	N	77.7028	N		N		N		N	N	MGI:1924596																	N
HGNC:303	AEBP1	AE binding protein 1	M14 carboxypeptidases					N	N		NA	Y	1.0656	1.136	2.8749e-11	N	91.2415	N		Y	0.502679	N		Y	Y	MGI:1197012	Y	MP:0011090, MP:0011101	perinatal lethality, incomplete penetrance, prenatal lethality, incomplete penetrance	MP:0000598, MP:0001792, MP:0000477, MP:0000757, MP:0000352, MP:0000585, MP:0001212, MP:0003051, MP:0008770, MP:0011090, MP:0001783, MP:0001262, MP:0001382, MP:0001732, MP:0002644, MP:0005179, MP:0002970, MP:0005659, MP:0006271, MP:0009115, MP:0010025, MP:0011101	decreased cell proliferation, abnormal intestine morphology, kinked tail, abnormal liver morphology, herniated abdominal wall, skin lesions, decreased body weight, abnormal nursing, postnatal growth retardation, decreased white adipose tissue amount, impaired wound healing, decreased circulating triglyceride level, abnormal white adipose tissue morphology, curly tail, decreased circulating choles…	MP:0005376, MP:0005384, MP:0005378, MP:0010768, MP:0010771, MP:0005379, MP:0005375, MP:0005381, MP:0005371, MP:0005370, MP:0005386	liver/biliary system phenotype, limbs/digits/tail phenotype, adipose tissue phenotype, homeostasis/metabolism phenotype, growth/size/body region phenotype, endocrine/exocrine gland phenotype, digestive/alimentary phenotype, cellular phenotype, behavior/neurological phenotype, mortality/aging, integument phenotype	Null/knockout	Aebp1	Y	MP:0011100	preweaning lethality, complete penetrance	MP:0011100	preweaning lethality, complete penetrance	Y	Y	Y	N			MP:0010025	decreased total body fat amount
HGNC:24051	AEBP2	AE binding protein 2						N	N		NA	Y	2.3164	-0.35774	0.99913	Y	99.9421	Y	2	N		N		Y	Y	MGI:1338038																	N
HGNC:25722	AEN	apoptosis enhancing nuclease	Exonucleases					N	N		NA	Y	0.073257	-1.5052	1.4705e-10	N	95.4215	N		N		Y	183	Y	Y	MGI:1915298																	N
HGNC:307	AES	amino-terminal enhancer of split						N	N		NA	Y	2.1607	-1.0284	0.93613	Y	99.9025	Y	1	Y	0.159207	N		Y	Y	MGI:95806	N			MP:0002083, MP:0000633, MP:0001377, MP:0001732, MP:0000636, MP:0003817, MP:0013342	abnormal pituitary gland morphology, enlarged pituitary gland, abnormal mating frequency, postnatal growth retardation, premature death, abnormal pituitary diverticulum morphology, bifurcated Rathke's pouch	MP:0005382, MP:0005379, MP:0005378, MP:0005386, MP:0005390, MP:0003631, MP:0002006, MP:0005389, MP:0010768	neoplasm, nervous system phenotype, growth/size/body region phenotype, endocrine/exocrine gland phenotype, craniofacial phenotype, behavior/neurological phenotype, reproductive system phenotype, skeleton phenotype, mortality/aging		Aes							Y	N
HGNC:24017	AFAP1	actin filament associated protein 1	Pleckstrin homology domain containing					N	N		NA	Y	-0.90807	-2.8511	2.7466e-06	N	82.6296	N		N		N		N	N	MGI:1917542	N			MP:0001882, MP:0001382, MP:0003718, MP:0004047, MP:0006271, MP:0009506, MP:0009546	abnormal nursing, abnormal lactation, maternal effect, abnormal milk composition, abnormal involution of the mammary gland, abnormal mammary gland alveolus morphology, absent gastric milk in neonates	MP:0010771, MP:0005379, MP:0005386	endocrine/exocrine gland phenotype, behavior/neurological phenotype, integument phenotype		Afap1							Y	N
HGNC:26714	AFAP1L1	actin filament associated protein 1 like 1	Pleckstrin homology domain containing					N	N		NA	Y	1.1128	0.5293	1.2435e-14	N	93.0887	N		N		N		N	N	MGI:2147199																	N
HGNC:25901	AFAP1L2	actin filament associated protein 1 like 2	Pleckstrin homology domain containing					N	N		NA	Y	0.75921	0.18553	0.015281	N	96.9745	N		N		N		N	N	MGI:2147658	N			MP:0000367, MP:0001402, MP:0001488, MP:0002727, MP:0005292, MP:0002968, MP:0003960, MP:0010025, MP:0010123	abnormal coat/ hair morphology, hypoactivity, increased startle reflex, decreased circulating insulin level, increased circulating alkaline phosphatase level, increased lean body mass, improved glucose tolerance, decreased total body fat amount, increased bone mineral content	MP:0010771, MP:0005378, MP:0005375, MP:0005376, MP:0005390, MP:0005386	adipose tissue phenotype, homeostasis/metabolism phenotype, growth/size/body region phenotype, behavior/neurological phenotype, skeleton phenotype, integument phenotype		Afap1l2	N	MP:0002968, MP:0000367, MP:0002727, MP:0001402, MP:0010506, MP:0000689, MP:0010025, MP:0005292, MP:0004357, MP:0005333	increased circulating alkaline phosphatase level, abnormal coat/ hair morphology, decreased circulating insulin level, hypoactivity, prolonged RR interval, abnormal spleen morphology, decreased total body fat amount, improved glucose tolerance, long tibia, decreased heart rate			Y	Y	N
HGNC:7137	AFDN	afadin, adherens junction formation factor	PDZ domain containing					N	N		NA						97.9467	N		Y	0.289462	N		Y	Y	MGI:1314653	Y	MP:0011098	embryonic lethality during organogenesis, complete penetrance	MP:0001674, MP:0001730, MP:0001675, MP:0001680, MP:0000932, MP:0001698, MP:0003087, MP:0003885, MP:0004261, MP:0006386, MP:0011098, MP:0012165, MP:0002151, MP:0001688, MP:0011199, MP:0011200, MP:0011388	absent notochord, abnormal germ layer development, abnormal ectoderm development, abnormal mesoderm development, abnormal somite development, decreased embryo size, embryonic growth arrest, abnormal neural tube morphology, absent allantois, abnormal rostral-caudal body axis extension, abnormal embryonic neuroepithelium morphology, absent somites, embryonic lethality during organogenesis, complete…	MP:0003631, MP:0005380, MP:0005385, MP:0005378, MP:0010768, MP:0005384	nervous system phenotype, growth/size/body region phenotype, embryo phenotype, cellular phenotype, cardiovascular system phenotype, mortality/aging	Null/knockout	Afdn							Y	Y
HGNC:7135	AFF1	AF4/FMR2 family member 1	AF4/FMR2 family|Super elongation complex					N	N		NA	Y	-0.24075	-2.2359	0.56979	N	95.8781	N		N		N		N	N	MGI:1100819	Y	MP:0011086	postnatal lethality, incomplete penetrance	MP:0001265, MP:0000716, MP:0001823, MP:0002145, MP:0005017, MP:0002722, MP:0005092, MP:0008083, MP:0008209, MP:0008211, MP:0011086	abnormal immune system cell morphology, decreased body size, thymus hypoplasia, abnormal T cell differentiation, abnormal immune system organ morphology, decreased B cell number, decreased double-positive T cell number, decreased single-positive T cell number, decreased pre-B cell number, decreased mature B cell number, postnatal lethality, incomplete penetrance	MP:0005378, MP:0005379, MP:0005386, MP:0005387, MP:0003631, MP:0005391, MP:0005397, MP:0005389, MP:0010768	nervous system phenotype, growth/size/body region phenotype, endocrine/exocrine gland phenotype, behavior/neurological phenotype, immune system phenotype, reproductive system phenotype, vision/eye phenotype, hematopoietic system phenotype, mortality/aging	Null/knockout	Aff1							Y	Y
HGNC:3776	AFF2	AF4/FMR2 family member 2	AF4/FMR2 family|Super elongation complex	Y	300806	Mental retardation, X-linked, FRAXE type, 309548 (3), X-linked recessive	XLr	N	N		NA	Y	1.4697	-0.84877	0.99924	Y		N		Y	0.540014	N		Y	Y	MGI:1202294	N			MP:0001265, MP:0002083, MP:0001463, MP:0001454, MP:0002206, MP:0002912, MP:0003008, MP:0003998	decreased body size, abnormal cued conditioning behavior, abnormal spatial learning, premature death, abnormal CNS synaptic transmission, abnormal excitatory postsynaptic potential, enhanced long term potentiation, decreased thermal nociceptive threshold	MP:0005386, MP:0010768, MP:0003631, MP:0005378, MP:0010771	nervous system phenotype, growth/size/body region phenotype, behavior/neurological phenotype, mortality/aging, integument phenotype		Aff2							Y	N
HGNC:6473	AFF3	AF4/FMR2 family member 3	AF4/FMR2 family|Super elongation complex					N	N		NA	Y	1.9015	-0.015035	0.99997	Y	96.1831	N		Y	0.276492	N		Y	Y	MGI:106927	N			MP:0000120, MP:0005419, MP:0003036, MP:0004599, MP:0004613, MP:0004647, MP:0010053, MP:0010088, MP:0010101, MP:0011967	malocclusion, vertebral transformation, abnormal vertebral arch morphology, fusion of vertebral arches, decreased lumbar vertebrae number, decreased circulating serum albumin level, decreased grip strength, decreased circulating fructosamine level, increased sacral vertebrae number, increased or absent threshold for auditory brainstem response	MP:0005377, MP:0005371, MP:0005390, MP:0005386, MP:0005378, MP:0005382, MP:0005376	limbs/digits/tail phenotype, homeostasis/metabolism phenotype, hearing/vestibular/ear phenotype, growth/size/body region phenotype, craniofacial phenotype, behavior/neurological phenotype, skeleton phenotype		Aff3	N	MP:0000443, MP:0001539, MP:0011967, MP:0010053, MP:0010088, MP:0004599, MP:0004613, MP:0003036, MP:0005358, MP:0005419	abnormal snout morphology, decreased caudal vertebrae number, increased or absent threshold for auditory brainstem response, decreased grip strength, decreased circulating fructosamine level, abnormal vertebral arch morphology, fusion of vertebral arches, vertebral transformation, abnormal incisor morphology, decreased circulating serum albumin level			Y	Y	N	N			MP:0001539, MP:0003050, MP:0004599, MP:0004647	decreased caudal vertebrae number, abnormal sacral vertebrae morphology, abnormal vertebral arch morphology, decreased lumbar vertebrae number
HGNC:17869	AFF4	AF4/FMR2 family member 4	AF4/FMR2 family|Super elongation complex	Y	604417	CHOPS syndrome, 616368 (3), Autosomal dominant	AD	N	N		NA	Y	2.6645	1.3397	1	Y	99.124	Y	1	Y	0.376671	N		Y	Y	MGI:2136171	Y	MP:0011088, MP:0011108	neonatal lethality, incomplete penetrance, embryonic lethality during organogenesis, incomplete penetrance	MP:0001260, MP:0001943, MP:0001377, MP:0001147, MP:0002270, MP:0001155, MP:0001925, MP:0005159, MP:0003984, MP:0004909, MP:0004930, MP:0011088, MP:0011108	small testis, arrest of spermatogenesis, increased body weight, abnormal mating frequency, male infertility, abnormal respiration, abnormal pulmonary alveolus morphology, embryonic growth retardation, increased seminal vesicle weight, small epididymis, azoospermia, neonatal lethality, incomplete penetrance, embryonic lethality during organogenesis, incomplete penetrance	MP:0005386, MP:0005388, MP:0005380, MP:0010768, MP:0005389, MP:0005384, MP:0005379, MP:0005378	growth/size/body region phenotype, endocrine/exocrine gland phenotype, embryo phenotype, cellular phenotype, behavior/neurological phenotype, respiratory system phenotype, reproductive system phenotype, mortality/aging	Null/knockout	Aff4							Y	Y
HGNC:16411	AFG1L	AFG1 like ATPase						N	N		NA						94.0801	N		N		N			N	MGI:2148801																	N
HGNC:315	AFG3L2	AFG3 like matrix AAA peptidase subunit 2	AAA ATPases	Y	604581	Spastic ataxia 5, autosomal recessive, 614487 (3), Autosomal recessive, Spinocerebellar ataxia 28, 610246 (3), Autosomal dominant	AR,AD	N	N		NA	Y	2.1461	-0.47867	6.5335e-09	N	98.7986	N		Y	0.484378	N		Y	Y	MGI:1916847	Y	MP:0011085	postnatal lethality, complete penetrance	MP:0001265, MP:0000753, MP:0001405, MP:0001523, MP:0000920, MP:0000956, MP:0000748, MP:0005404, MP:0002882, MP:0003084, MP:0008027, MP:0009400, MP:0009404, MP:0010955, MP:0011085, MP:0006035	progressive muscle weakness, paralysis, abnormal myelination, decreased spinal cord size, decreased body size, impaired coordination, impaired righting response, abnormal neuron morphology, abnormal skeletal muscle fiber morphology, abnormal axon morphology, abnormal mitochondrion morphology, abnormal spinal cord white matter morphology, decreased skeletal muscle fiber size, centrally nucleated s…	MP:0005375, MP:0010771, MP:0005378, MP:0005384, MP:0003631, MP:0005369, MP:0001186, MP:0010768, MP:0005397, MP:0005386, MP:0005380, MP:0005387	pigmentation phenotype, nervous system phenotype, muscle phenotype, adipose tissue phenotype, growth/size/body region phenotype, embryo phenotype, cellular phenotype, behavior/neurological phenotype, immune system phenotype, hematopoietic system phenotype, mortality/aging, integument phenotype	Null/knockout	Afg3l2							Y	Y	N			MP:0001513, MP:0001405, MP:0001406, MP:0001525, MP:0000876, MP:0002183, MP:0000886, MP:0000890, MP:0006035, MP:0006099, MP:0003313, MP:0003354, MP:0003674, MP:0004098, MP:0008572, MP:0010955, MP:0010956, MP:0011630, MP:0011635	Purkinje cell degeneration, abnormal cerebellar granule layer morphology, thin cerebellar molecular layer, impaired coordination, abnormal gait, limb grasping, impaired balance, gliosis, abnormal locomotor activation, astrocytosis, oxidative stress, abnormal cerebellar granule cell morphology, abnormal mitochondrion morphology, thin cerebellar granule layer, abnormal Purkinje cell dendrite morpho…
HGNC:316	AFM	afamin						N	N		NA	Y	-0.63095	-0.53714	2.5534e-19	N	87.451	N		N		N		N	N	MGI:2429409	N			MP:0000565, MP:0005564, MP:0003062	oligodactyly, abnormal coping response, increased hemoglobin content	MP:0005386, MP:0005397, MP:0005371	limbs/digits/tail phenotype, behavior/neurological phenotype, hematopoietic system phenotype		Afm	N	MP:0005564	increased hemoglobin content			Y	Y	N
HGNC:20910	AFMID	arylformamidase						N	N		NA	Y	0.15663	0.17304	3.644e-08	N	94.1013	N		N		N		N	N	MGI:2448704	N			MP:0001399, MP:0005215, MP:0005293, MP:0005559, MP:0003059, MP:0009168, MP:0009643, MP:0010087, MP:0001426, MP:0001559, MP:0001762	hyperactivity, polydipsia, hyperglycemia, polyuria, decreased insulin secretion, abnormal pancreatic islet morphology, impaired glucose tolerance, increased circulating glucose level, decreased pancreatic islet number, abnormal urine homeostasis, increased circulating fructosamine level	MP:0005376, MP:0005379, MP:0005386, MP:0005367, MP:0010768	renal/urinary system phenotype, homeostasis/metabolism phenotype, endocrine/exocrine gland phenotype, behavior/neurological phenotype, mortality/aging		Afmid							Y	N	N			MP:0005293	impaired glucose tolerance
HGNC:317	AFP	alpha fetoprotein		Y	104150	Alpha-fetoprotein deficiency, 615969 (3), Autosomal recessive	AR	N	N		NA	Y	0.20981	0.36401	1.1907e-11	N	95.565	N		N		N		N	N	MGI:87951	N			MP:0002566, MP:0001126, MP:0001134, MP:0001926, MP:0001750, MP:0001751, MP:0005185, MP:0008869, MP:0009009, MP:0009092	abnormal ovary morphology, absent corpus luteum, increased circulating follicle stimulating hormone level, increased circulating luteinizing hormone level, female infertility, abnormal sexual interaction, decreased circulating progesterone level, anovulation, absent estrous cycle, endometrium hyperplasia	MP:0005376, MP:0005379, MP:0005389, MP:0005370, MP:0005386, MP:0002006	neoplasm, liver/biliary system phenotype, homeostasis/metabolism phenotype, endocrine/exocrine gland phenotype, behavior/neurological phenotype, reproductive system phenotype		Afp							Y	N	N			MP:0004502, MP:0010400	decreased incidence of tumors by chemical induction, increased liver glycogen level
HGNC:25951	AFTPH	aftiphilin						N	N		NA	Y	0.80452	0.43164	0.99997	Y	95.374	N		N		N		Y	N	MGI:1923012																	N
HGNC:318	AGA	aspartylglucosaminidase		Y	613228	Aspartylglucosaminuria, 208400 (3), Autosomal recessive	AR	N	N		NA	Y	-0.43644	0.66557	5.1999e-06	N	82.9855	N		N		N		N	N	MGI:104873	N			MP:0001463, MP:0001260, MP:0000822, MP:0005058, MP:0008540, MP:0011380, MP:0011516, MP:0002083, MP:0001393, MP:0001405, MP:0001407, MP:0001525, MP:0001524, MP:0001511, MP:0000539, MP:0000540, MP:0000519, MP:0001655, MP:0002229, MP:0000876, MP:0000849, MP:0005302, MP:0005325, MP:0005404, MP:0003215, MP:0003354, MP:0003624, MP:0004195, MP:0004970, MP:0009643, MP:0011346, MP:0011413	hydronephrosis, distended urinary bladder, abnormal urinary bladder urothelium morphology, abnormal brain ventricle morphology, abnormal cerebellum morphology, Purkinje cell degeneration, increased body weight, ataxia, impaired coordination, short stride length, abnormal spatial learning, disheveled coat, impaired limb coordination, impaired balance, multifocal hepatic necrosis, premature death, …	MP:0003631, MP:0005367, MP:0005370, MP:0005386, MP:0010768, MP:0010771, MP:0005376, MP:0005384, MP:0005378	nervous system phenotype, renal/urinary system phenotype, liver/biliary system phenotype, homeostasis/metabolism phenotype, growth/size/body region phenotype, cellular phenotype, behavior/neurological phenotype, mortality/aging, integument phenotype		Aga							Y	N
HGNC:16922	AGAP1	ArfGAP with GTPase domain, ankyrin repeat and PH domain 1	ArfGAPs|Ankyrin repeat domain containing|Pleckstrin homology domain containing|BAR-PH domain containing					N	N		NA	Y	1.4056	-1.5352	0.99992	Y	91.8455	N		N		N		Y	N	MGI:2653690	Y	MP:0011110	preweaning lethality, incomplete penetrance	MP:0000438, MP:0001312, MP:0001303, MP:0001314, MP:0001307, MP:0001304, MP:0001322, MP:0001289, MP:0002727, MP:0003131, MP:0006358, MP:0011110, MP:0013022, MP:0013026	abnormal cranium morphology, persistence of hyaloid vascular system, abnormal lens morphology, cataract, fused cornea and lens, abnormal cornea morphology, corneal opacity, abnormal iris morphology, decreased circulating insulin level, increased erythrocyte cell number, absent pinna reflex, preweaning lethality, incomplete penetrance, increased Ly6C high monocyte number, decreased Ly6C low monocy…	MP:0005391, MP:0005390, MP:0005387, MP:0005386, MP:0005397, MP:0010768, MP:0005382, MP:0005376	homeostasis/metabolism phenotype, craniofacial phenotype, behavior/neurological phenotype, immune system phenotype, skeleton phenotype, vision/eye phenotype, hematopoietic system phenotype, mortality/aging	Conditional ready|Null/knockout|Reporter	Agap1	Y	MP:0000438, MP:0011110, MP:0002727, MP:0001539, MP:0001289, MP:0001304, MP:0001303, MP:0002608, MP:0001307, MP:0001312, MP:0001314, MP:0001322, MP:0006358, MP:0003131, MP:0005627	abnormal cranium morphology, preweaning lethality, incomplete penetrance, decreased circulating insulin level, decreased caudal vertebrae number, persistence of hyaloid vascular system, cataract, abnormal lens morphology, increased hematocrit, fused cornea and lens, abnormal cornea morphology, corneal opacity, abnormal iris morphology, absent pinna reflex, increased erythrocyte cell number, incre…	MP:0011110	preweaning lethality, incomplete penetrance	Y	Y	Y
HGNC:16921	AGAP2	ArfGAP with GTPase domain, ankyrin repeat and PH domain 2	ArfGAPs|Ankyrin repeat domain containing|Pleckstrin homology domain containing|BAR-PH domain containing					N	N		NA	Y	3.4887	0.93223	0.99945	Y	98.8503	N		Y	0.0996618	N		Y	Y	MGI:3580016	N			MP:0004047, MP:0006270, MP:0009506, MP:0010174, MP:0010249, MP:0014126, MP:0001559, MP:0005331, MP:0002891, MP:0003383	hyperglycemia, increased insulin sensitivity, abnormal gluconeogenesis, abnormal milk composition, insulin resistance, abnormal mammary gland growth during lactation, abnormal mammary gland alveolus morphology, decreased mammary gland epithelial cell proliferation, lactation failure, increased mammary gland apoptosis	MP:0005370, MP:0005376, MP:0005384, MP:0005379, MP:0010771	liver/biliary system phenotype, homeostasis/metabolism phenotype, endocrine/exocrine gland phenotype, cellular phenotype, integument phenotype		Agap2							Y	N
HGNC:16923	AGAP3	ArfGAP with GTPase domain, ankyrin repeat and PH domain 3	ArfGAPs|Ankyrin repeat domain containing|Pleckstrin homology domain containing|BAR-PH domain containing					N	N		NA	Y	3.0093	-0.60197	0.87196	N	99.474	Y	1	Y	0.257472	N		Y	Y	MGI:2183446																	N
HGNC:23459	AGAP4	ArfGAP with GTPase domain, ankyrin repeat and PH domain 4	ArfGAPs|Ankyrin repeat domain containing|Pleckstrin homology domain containing|BAR-PH domain containing					N	N		NA							N		N		N			N																		N
HGNC:23467	AGAP5	ArfGAP with GTPase domain, ankyrin repeat and PH domain 5	ArfGAPs|Ankyrin repeat domain containing|Pleckstrin homology domain containing|BAR-PH domain containing					N	N		NA	Y	0.65164	-0.078646	0.005217	N		N		N		N		N	N																		N
HGNC:23466	AGAP6	ArfGAP with GTPase domain, ankyrin repeat and PH domain 6	ArfGAPs|Ankyrin repeat domain containing|Pleckstrin homology domain containing|BAR-PH domain containing					N	N		NA	Y	-1.0206	-1.0985	2.8408e-06	N		N		N		N		N	N																		N
HGNC:23463	AGAP9	ArfGAP with GTPase domain, ankyrin repeat and PH domain 9	ArfGAPs|Ankyrin repeat domain containing|Pleckstrin homology domain containing|BAR-PH domain containing					N	N		NA							N		N		N			N																		N
HGNC:26504	AGBL1	ATP/GTP binding protein like 1	M14 carboxypeptidases|Armadillo-like helical domain containing	Y	615496	Corneal dystrophy, Fuchs endothelial, 8, 615523 (3), Autosomal dominant	AD	N	N		NA						99.2042	Y	1	N		N		Y	Y	MGI:3646469																	N
HGNC:26296	AGBL2	ATP/GTP binding protein like 2	M14 carboxypeptidases					N	N		NA	Y	1.2689	0.36261	1.2818e-15	N	91.7436	N		N		N		N	N	MGI:2443254																	N
HGNC:27981	AGBL3	ATP/GTP binding protein like 3	M14 carboxypeptidases					N	N		NA	Y	1.9244	2.204	2.5579e-16	N	90.9171	N		N		N		N	N	MGI:1923473																	N
HGNC:25892	AGBL4	ATP/GTP binding protein like 4	M14 carboxypeptidases					N	N		NA	Y	1.3949	1.1776	1.0413e-05	N	93.406	N		N		N		N	N	MGI:1918244	N			MP:0000689, MP:0002418, MP:0000229, MP:0002417, MP:0005464, MP:0005505, MP:0005606, MP:0003405, MP:0004720, MP:0004952, MP:0008254, MP:0009549, MP:0009676, MP:0009791, MP:0014060, MP:0020431	abnormal megakaryocyte differentiation, abnormal spleen morphology, abnormal megakaryocyte morphology, increased susceptibility to viral infection, abnormal platelet shape, abnormal platelet morphology, increased spleen weight, abnormal platelet physiology, thrombocytosis, increased bleeding time, increased megakaryocyte cell number, decreased platelet aggregation, abnormal hemostasis, increased …	MP:0005387, MP:0010768, MP:0005397, MP:0005384, MP:0005376	homeostasis/metabolism phenotype, cellular phenotype, immune system phenotype, hematopoietic system phenotype, mortality/aging		Agbl4							Y	N
HGNC:26147	AGBL5	ATP/GTP binding protein like 5	M14 carboxypeptidases	Y	615900	Retinitis pigmentosa 75, 617023 (3), Autosomal recessive	AR	N	N		NA	Y	1.3451	-0.72447	1.6459e-08	N	98.0661	N		Y	0.662783	N		Y	Y	MGI:2441745	N			MP:0002418, MP:0009791	increased susceptibility to viral infection, increased susceptibility to viral infection induced morbidity/mortality	MP:0010768, MP:0005387	immune system phenotype, mortality/aging		Agbl5							Y	N
HGNC:320	AGER	advanced glycosylation end-product specific receptor	C2-set domain containing|Immunoglobulin like domain containing|Scavenger receptors					N	N		NA	Y	0.040491	1.6866	3.4363e-16	N		N		N		N		N	N	MGI:893592	N			MP:0002707, MP:0002733, MP:0005325, MP:0005559, MP:0005595, MP:0004883, MP:0011338, MP:0011349, MP:0000062, MP:0005605, MP:0003009, MP:0004149, MP:0004148, MP:0004985, MP:0004993, MP:0009347, MP:0010123, MP:0010867, MP:0010878, MP:0001790, MP:0020416, MP:0002169, MP:0000350, MP:0001262, MP:0000260, MP:0006043, MP:0009642	increased bone mineral density, abnormal angiogenesis, abnormal cell proliferation, decreased body weight, abnormal immune system physiology, no abnormal phenotype detected, abnormal kidney weight, abnormal thermal nociception, abnormal cytokine secretion, increased compact bone thickness, increased bone strength, abnormal vascular wound healing, decreased osteoclast cell number, decreased bone r…	MP:0005385, MP:0005397, MP:0002873, MP:0005386, MP:0005367, MP:0005390, MP:0005387, MP:0005369, MP:0005378, MP:0010771, MP:0005376, MP:0005384	normal phenotype, renal/urinary system phenotype, muscle phenotype, homeostasis/metabolism phenotype, growth/size/body region phenotype, cellular phenotype, cardiovascular system phenotype, behavior/neurological phenotype, immune system phenotype, skeleton phenotype, hematopoietic system phenotype, integument phenotype		Ager							Y	N
HGNC:5175	AGFG1	ArfGAP with FG repeats 1	ArfGAPs					N	N		NA	Y	1.8009	-0.081185	0.99399	Y	98.9659	N		Y	0.253675	N		Y	Y	MGI:1333754	N			MP:0001919, MP:0001929, MP:0001925, MP:0002686, MP:0002687, MP:0002675, MP:0005578, MP:0000242, MP:0008279, MP:0008839, MP:0008898, MP:0009232, MP:0009233, MP:0009833, MP:0009839	impaired fertilization, abnormal reproductive system physiology, male infertility, abnormal gametogenesis, asthenozoospermia, globozoospermia, oligozoospermia, teratozoospermia, arrest of spermiogenesis, absent acrosome, abnormal acrosome morphology, abnormal sperm nucleus morphology, enlarged sperm head, absent sperm mitochondrial sheath, multiflagellated sperm	MP:0005389, MP:0005384	cellular phenotype, reproductive system phenotype		Agfg1							Y	N
HGNC:5177	AGFG2	ArfGAP with FG repeats 2	ArfGAPs					N	N		NA	Y	0.91838	0.80431	0.00022502	N	84.0819	N		N		N		N	N	MGI:2443267																	N
HGNC:24684	AGGF1	angiogenic factor with G-patch and FHA domains 1	G-patch domain containing					N	N		NA	Y	0.30274	-0.28399	0.00011877	N	91.5263	N		N		N		N	N	MGI:1913799	Y	MP:0013292	embryonic lethality prior to organogenesis	MP:0013292	embryonic lethality prior to organogenesis	MP:0005384, MP:0003631, MP:0002006, MP:0010768, MP:0005385, MP:0005388, MP:0005386, MP:0005380	neoplasm, nervous system phenotype, embryo phenotype, cellular phenotype, cardiovascular system phenotype, behavior/neurological phenotype, respiratory system phenotype, mortality/aging	Null/knockout	Aggf1							Y	Y	Y	MP:0011102	embryonic lethality, incomplete penetrance	MP:0002083, MP:0000259, MP:0002052, MP:0001182, MP:0001634, MP:0001915, MP:0002899, MP:0003070, MP:0003229, MP:0004003, MP:0004007, MP:0004950, MP:0010144, MP:0011102, MP:0011134	abnormal vascular development, lung hemorrhage, internal hemorrhage, intracranial hemorrhage, decreased tumor incidence, premature death, fatigue, increased vascular permeability, abnormal vitelline vasculature morphology, abnormal vascular endothelial cell physiology, abnormal lung vasculature morphology, abnormal brain vasculature morphology, abnormal tumor vascularization, embryonic lethality,…	Null/knockout
HGNC:21869	AGK	acylglycerol kinase		Y	610345	Cataract 38, autosomal recessive, 614691 (3), Autosomal recessive, Sengers syndrome, 212350 (3), Autosomal recessive	AR	Y	Y	212350	AR	Y	0.86914	0.78112	5.1459e-09	N	95.2518	N		N		Y	483	Y	Y	MGI:1917173																	N
HGNC:321	AGL	amylo-alpha-1, 6-glucosidase, 4-alpha-glucanotransferase		Y	610860	Glycogen storage disease IIIa, 232400 (3), Autosomal recessive, Glycogen storage disease IIIb, 232400 (3), Autosomal recessive	AR	N	N		NA	Y	-0.29484	0.051074	2.3997e-24	N	97.765	N		N		N		N	N	MGI:1924809	Y	MP:0011110	preweaning lethality, incomplete penetrance	MP:0000598, MP:0002083, MP:0000607, MP:0000599, MP:0001405, MP:0001406, MP:0000160, MP:0005343, MP:0005440, MP:0002941, MP:0002968, MP:0005560, MP:0005573, MP:0010090, MP:0010400, MP:0010401, MP:0012106, MP:0013278, MP:0014071, MP:0014074, MP:0001402, MP:0000189, MP:0000747, MP:0003333, MP:0010053, MP:0001304, MP:0011110	kyphosis, hypoglycemia, abnormal liver morphology, enlarged liver, abnormal hepatocyte morphology, muscle weakness, cataract, hypoactivity, impaired coordination, abnormal gait, premature death, increased circulating alanine transaminase level, increased circulating alkaline phosphatase level, liver fibrosis, increased circulating aspartate transaminase level, increased glycogen level, decreased …	MP:0005369, MP:0005390, MP:0005376, MP:0005386, MP:0005388, MP:0005370, MP:0010768, MP:0005391, MP:0005371	muscle phenotype, liver/biliary system phenotype, limbs/digits/tail phenotype, homeostasis/metabolism phenotype, behavior/neurological phenotype, respiratory system phenotype, skeleton phenotype, vision/eye phenotype, mortality/aging	Reporter|Null/knockout	Agl	Y	MP:0011110, MP:0001304	preweaning lethality, incomplete penetrance, cataract	MP:0011110	preweaning lethality, incomplete penetrance	Y	Y	Y	N			MP:0004357	long tibia
HGNC:18407	AGMAT	agmatinase						N	N		NA	Y	0.90336	0.48818	9.7731e-08	N	82.0211	N		N		N		N	N	MGI:1923236																	N
HGNC:33784	AGMO	alkylglycerol monooxygenase	Fatty acid hydroxylase domain containing					N	N		NA						91.9307	N		N		N			N	MGI:2442495																	N
HGNC:3262	AGO1	argonaute 1, RISC catalytic component	Argonaute/PIWI family					N	N		NA	Y	5.7673	0.078841	1	Y	98.9443	N		Y	0.182544	N		Y	Y	MGI:2446630	N			MP:0001262, MP:0001399, MP:0004924	decreased body weight, hyperactivity, abnormal behavior	MP:0010771, MP:0005378, MP:0002873, MP:0005386	normal phenotype, growth/size/body region phenotype, behavior/neurological phenotype, integument phenotype		Ago1	Y	MP:0011110, MP:0001262, MP:0004924	preweaning lethality, incomplete penetrance, decreased body weight, abnormal behavior	MP:0011110	preweaning lethality, incomplete penetrance	Y	Y	Y
HGNC:3263	AGO2	argonaute 2, RISC catalytic component	Argonaute/PIWI family					N	N		NA	Y	6.1465	0.8964	1	Y	99.8921	Y	5	Y	0.135872	N		Y	Y	MGI:2446632	Y	MP:0011091	prenatal lethality, complete penetrance	MP:0001711, MP:0001718, MP:0001787, MP:0000274, MP:0000929, MP:0000930, MP:0003232, MP:0003984, MP:0011091	enlarged heart, open neural tube, wavy neural tube, abnormal placenta morphology, abnormal visceral yolk sac morphology, pericardial edema, abnormal forebrain development, embryonic growth retardation, prenatal lethality, complete penetrance	MP:0005376, MP:0005384, MP:0005379, MP:0005378, MP:0010771, MP:0005380, MP:0005387, MP:0003631, MP:0005397, MP:0005385, MP:0002873, MP:0010768	normal phenotype, nervous system phenotype, homeostasis/metabolism phenotype, growth/size/body region phenotype, endocrine/exocrine gland phenotype, embryo phenotype, cellular phenotype, cardiovascular system phenotype, immune system phenotype, hematopoietic system phenotype, mortality/aging, integument phenotype	Null/knockout	Ago2							Y	Y
HGNC:18421	AGO3	argonaute 3, RISC catalytic component	Argonaute/PIWI family					N	N		NA	Y	5.407	1.6371	0.99998	Y	99.7452	Y	2	Y	0.243062	N		Y	Y	MGI:2446634	N			MP:0010052	increased grip strength	MP:0005386	behavior/neurological phenotype		Ago3	N	MP:0010052	increased grip strength			Y	Y	N
HGNC:18424	AGO4	argonaute 4, RISC catalytic component	Argonaute/PIWI family					N	N		NA	Y	3.8847	1.5812	0.99979	Y	97.8895	N		N		N		Y	N	MGI:1924100	N			MP:0002687, MP:0005169, MP:0004852, MP:0006362, MP:0008280, MP:0009452	oligozoospermia, decreased testis weight, abnormal male meiosis, abnormal male germ cell morphology, abnormal male germ cell apoptosis, abnormal synaptonemal complex	MP:0005384, MP:0005379, MP:0005389	endocrine/exocrine gland phenotype, cellular phenotype, reproductive system phenotype		Ago4							Y	N
HGNC:324	AGPAT1	1-acylglycerol-3-phosphate O-acyltransferase 1	1-acylglycerol-3-phosphate O-acyltransferases					N	N		NA	Y	2.6114	1.625	0.96436	Y		N		N		N		Y	N	MGI:1932075	Y	MP:0011110	preweaning lethality, incomplete penetrance	MP:0011110	preweaning lethality, incomplete penetrance	MP:0010768, MP:0005397, MP:0005385, MP:0005376	homeostasis/metabolism phenotype, cardiovascular system phenotype, hematopoietic system phenotype, mortality/aging	Null/knockout|Reporter	Agpat1	Y	MP:0011110	preweaning lethality, incomplete penetrance	MP:0011110	preweaning lethality, incomplete penetrance	Y	Y	Y	N			MP:0000195, MP:0005560, MP:0005561, MP:0005641, MP:0003928	decreased circulating calcium level, increased heart rate variability, decreased circulating glucose level, increased mean corpuscular hemoglobin, increased mean corpuscular hemoglobin concentration
HGNC:325	AGPAT2	1-acylglycerol-3-phosphate O-acyltransferase 2	1-acylglycerol-3-phosphate O-acyltransferases	Y	603100	Lipodystrophy, congenital generalized, type 1, 608594 (3), Autosomal recessive	AR	N	N		NA	Y	-0.64568	-1.2202	8.7413e-08	N	84.2985	N		N		N		N	N	MGI:1914762	Y	MP:0011086	postnatal lethality, incomplete penetrance	MP:0000010, MP:0002078, MP:0002118, MP:0001780, MP:0001783, MP:0001262, MP:0001426, MP:0001402, MP:0000496, MP:0001559, MP:0002079, MP:0001552, MP:0002628, MP:0002702, MP:0005178, MP:0005280, MP:0005292, MP:0005289, MP:0005331, MP:0005459, MP:0005534, MP:0005559, MP:0002981, MP:0005668, MP:0003917, MP:0003948, MP:0004777, MP:0004952, MP:0008770, MP:0008843, MP:0008963, MP:0009113, MP:0009171, MP:…	abnormal abdominal fat pad morphology, abnormal small intestine morphology, decreased body weight, hypoactivity, polydipsia, increased circulating triglyceride level, hyperglycemia, decreased brown adipose tissue amount, decreased white adipose tissue amount, abnormal glucose homeostasis, increased circulating insulin level, abnormal lipid homeostasis, hepatic steatosis, decreased circulating fre…	MP:0005376, MP:0005382, MP:0005375, MP:0005379, MP:0010771, MP:0005378, MP:0005390, MP:0005367, MP:0005387, MP:0005371, MP:0005381, MP:0010768, MP:0005397, MP:0005386, MP:0005370	renal/urinary system phenotype, liver/biliary system phenotype, limbs/digits/tail phenotype, adipose tissue phenotype, homeostasis/metabolism phenotype, growth/size/body region phenotype, endocrine/exocrine gland phenotype, digestive/alimentary phenotype, craniofacial phenotype, behavior/neurological phenotype, immune system phenotype, skeleton phenotype, hematopoietic system phenotype, mortality…	Null/knockout	Agpat2							Y	Y
HGNC:326	AGPAT3	1-acylglycerol-3-phosphate O-acyltransferase 3	1-acylglycerol-3-phosphate O-acyltransferases					N	N		NA	Y	2.5393	0.86586	0.99944	Y	96.5143	N		N		N		Y	N	MGI:1336186	N			MP:0001925, MP:0002687, MP:0002784, MP:0005578, MP:0000242, MP:0004777, MP:0009230	impaired fertilization, male infertility, oligozoospermia, abnormal Sertoli cell morphology, abnormal phospholipid level, teratozoospermia, abnormal sperm head morphology	MP:0005376, MP:0005384, MP:0005379, MP:0005389, MP:0005390	homeostasis/metabolism phenotype, endocrine/exocrine gland phenotype, cellular phenotype, reproductive system phenotype, skeleton phenotype		Agpat3	Y	MP:0011110	preweaning lethality, incomplete penetrance	MP:0011110	preweaning lethality, incomplete penetrance	Y	Y	Y	N			MP:0002942, MP:0005571, MP:0005632, MP:0010124	decreased circulating alanine transaminase level, decreased lactate dehydrogenase level, decreased circulating aspartate transaminase level, decreased bone mineral content
HGNC:20885	AGPAT4	1-acylglycerol-3-phosphate O-acyltransferase 4	1-acylglycerol-3-phosphate O-acyltransferases					N	N		NA	Y	2.2318	0.98324	0.1176	N	95.6797	N		N		N		N	N	MGI:1915512	N			MP:0010024, MP:0010124, MP:0013279, MP:0002169, MP:0004777	no abnormal phenotype detected, abnormal phospholipid level, increased total body fat amount, decreased bone mineral content, increased fasted circulating glucose level	MP:0005375, MP:0005376, MP:0002873, MP:0005390	normal phenotype, adipose tissue phenotype, homeostasis/metabolism phenotype, skeleton phenotype		Agpat4	N	MP:0003961, MP:0010124, MP:0010024	decreased lean body mass, decreased bone mineral content, increased total body fat amount			Y	Y	N
HGNC:20886	AGPAT5	1-acylglycerol-3-phosphate O-acyltransferase 5	1-acylglycerol-3-phosphate O-acyltransferases					N	N		NA	Y	-1.6503	-3.4121	0.00018322	N	67.2907	N		N		N		N	N	MGI:1196345																	N
HGNC:327	AGPS	alkylglycerone phosphate synthase		Y	603051	Rhizomelic chondrodysplasia punctata, type 3, 600121 (3), Autosomal recessive	AR	N	N		NA	Y	3.4607	0.42702	1	Y	98.4664	N		N		N		Y	N	MGI:2443065																	N
HGNC:328	AGR2	anterior gradient 2, protein disulphide isomerase family member	Protein disulfide isomerases					N	N		NA	Y	0.81076	0.50646	9.6252e-08	N	85.553	N		N		N		N	N	MGI:1344405	N			MP:0000511, MP:0000324, MP:0000493, MP:0008537, MP:0000479, MP:0002389, MP:0002816, MP:0003449, MP:0004842, MP:0009482, MP:0013485, MP:0002083, MP:0000351, MP:0001262, MP:0000489, MP:0000496, MP:0001577, MP:0000473, MP:0005419, MP:0003270, MP:0003699, MP:0003883, MP:0004140, MP:0004139, MP:0008907, MP:0010155, MP:0010799, MP:0010803	increased mast cell number, increased cell proliferation, abnormal stomach glandular epithelium morphology, abnormal enterocyte morphology, abnormal large intestine morphology, rectal prolapse, abnormal small intestine morphology, abnormal intestinal mucosa morphology, decreased body weight, anemia, premature death, abnormal Peyer's patch follicle morphology, colitis, intestinal obstruction, abno…	MP:0005397, MP:0005389, MP:0010768, MP:0005381, MP:0005387, MP:0005376, MP:0005384, MP:0005379, MP:0005375, MP:0005378	adipose tissue phenotype, homeostasis/metabolism phenotype, growth/size/body region phenotype, endocrine/exocrine gland phenotype, digestive/alimentary phenotype, cellular phenotype, immune system phenotype, reproductive system phenotype, hematopoietic system phenotype, mortality/aging		Agr2							Y	N
HGNC:24167	AGR3	anterior gradient 3, protein disulphide isomerase family member	Protein disulfide isomerases					N	N		NA	Y	-0.81274	0.42236	1.5566e-18	N	76.873	N		N		N		N	N	MGI:2685734																	N
HGNC:329	AGRN	agrin	Proteoglycans	Y	103320	Myasthenic syndrome, congenital, 8, with pre- and postsynaptic defects, 615120 (3), Autosomal recessive	AR	N	N		NA	Y	0.64209	-3.4777	3.3507e-06	N	97.5575	N		Y	0.752535	N		Y	Y	MGI:87961	Y	MP:0011089, MP:0011087, MP:0002058	neonatal lethality, neonatal lethality, complete penetrance, perinatal lethality, complete penetrance	MP:0002184, MP:0001052, MP:0001053, MP:0005404, MP:0002923, MP:0004807, MP:0004998, MP:0011089, MP:0011087, MP:0002058, MP:0001404, MP:0010819, MP:0002169, MP:0001054	abnormal innervation pattern to muscle, abnormal neuromuscular synapse morphology, failure of neuromuscular synapse presynaptic differentiation, no spontaneous movement, neonatal lethality, no abnormal phenotype detected, abnormal innervation, increased post-tetanic potentiation, abnormal paired-pulse inhibition, decreased CNS synapse formation, abnormal axon morphology, primary atelectasis, neon…	MP:0005378, MP:0005376, MP:0005369, MP:0003631, MP:0005385, MP:0002873, MP:0010768, MP:0005386, MP:0005388, MP:0005367, MP:0005371	normal phenotype, nervous system phenotype, renal/urinary system phenotype, muscle phenotype, limbs/digits/tail phenotype, homeostasis/metabolism phenotype, growth/size/body region phenotype, cardiovascular system phenotype, behavior/neurological phenotype, respiratory system phenotype, mortality/aging	Modified isoform(s)|Hypomorph, Null/knockout|Modified isoform(s), Null/knockout	Agrn							Y	Y
HGNC:330	AGRP	agouti related neuropeptide	Endogenous ligands					N	N		NA	Y	0.44321	0.42557	0.00070342	N	93.2624	N		N		N		N	N	MGI:892013	N			MP:0002169, MP:0001260, MP:0001661, MP:0005450, MP:0003961, MP:0011049, MP:0011939, MP:0005449, MP:0001262, MP:0001399, MP:0005477, MP:0005480, MP:0005668, MP:0003983, MP:0009642, MP:0010025, MP:0010379, MP:0011016, MP:0000609, MP:0003458, MP:0003964, MP:0003976, MP:0009356, MP:0010180	abnormal liver physiology, increased body weight, decreased body weight, hyperactivity, extended life span, no abnormal phenotype detected, decreased circulating ketone body level, decreased lean body mass, abnormal noradrenaline level, decreased circulating VLDL triglyceride level, decreased cholesterol level, abnormal food intake, abnormal energy expenditure, increased circulating thyroxine lev…	MP:0005376, MP:0005378, MP:0002873, MP:0005389, MP:0005375, MP:0003631, MP:0005386, MP:0005370, MP:0010768	normal phenotype, nervous system phenotype, liver/biliary system phenotype, adipose tissue phenotype, homeostasis/metabolism phenotype, growth/size/body region phenotype, behavior/neurological phenotype, reproductive system phenotype, mortality/aging		Agrp							Y	N
HGNC:333	AGT	angiotensinogen	Endogenous ligands|Serpin peptidase inhibitors	Y	106150	Renal tubular dysgenesis, 267430 (3), Autosomal recessive	AR	Y	Y	267430	AR	Y	-0.22552	-1.335	3.8655e-08	N	80.6254	N		N		N		N	N	MGI:87963	Y	MP:0011086	postnatal lethality, incomplete penetrance	MP:0001265, MP:0001262, MP:0001426, MP:0001399, MP:0000519, MP:0000530, MP:0001596, MP:0001762, MP:0005319, MP:0002829, MP:0002843, MP:0005489, MP:0003352, MP:0006263, MP:0006264, MP:0006376, MP:0009269, MP:0009289, MP:0009642, MP:0010025, MP:0011304, MP:0011333, MP:0003215, MP:0004970, MP:0011086, MP:0011316, MP:0011346, MP:0011405, MP:0011423, MP:0002135, MP:0002089, MP:0000521, MP:0002705, MP:…	hydronephrosis, abnormal kidney cortex morphology, abnormal kidney blood vessel morphology, decreased body weight, decreased body size, hyperactivity, polydipsia, hypotension, polyuria, abnormal postnatal growth/weight/body size, abnormal kidney morphology, decreased circulating aldosterone level, dilated renal tubules, abnormal juxtaglomerular apparatus morphology, decreased heart weight, decrea…	MP:0005386, MP:0005370, MP:0010768, MP:0005389, MP:0005385, MP:0003631, MP:0005387, MP:0005376, MP:0005367, MP:0005378, MP:0005375, MP:0005369	nervous system phenotype, renal/urinary system phenotype, muscle phenotype, liver/biliary system phenotype, adipose tissue phenotype, homeostasis/metabolism phenotype, growth/size/body region phenotype, cardiovascular system phenotype, behavior/neurological phenotype, immune system phenotype, reproductive system phenotype, mortality/aging	Null/knockout	Agt							Y	Y	N			MP:0006376, MP:0009642, MP:0002843, MP:0005525, MP:0003352, MP:0006264	decreased systemic arterial blood pressure, increased circulating renin level, increased renal plasma flow rate, decreased systemic arterial systolic blood pressure, decreased circulating angiotensinogen level, abnormal blood homeostasis
HGNC:17258	AGTPBP1	ATP/GTP binding protein 1	M14 carboxypeptidases|Armadillo-like helical domain containing					N	N		NA	Y	2.1787	0.77522	0.93211	Y	96.5332	N		Y	0.587913	N		Y	Y	MGI:2159437	N			MP:0001393, MP:0001925, MP:0000876, MP:0000832, MP:0000886, MP:0002687, MP:0002675, MP:0006362, MP:0008450, MP:0009954	abnormal thalamus morphology, Purkinje cell degeneration, abnormal cerebellar granule layer morphology, ataxia, male infertility, asthenozoospermia, oligozoospermia, abnormal male germ cell morphology, retinal photoreceptor degeneration, abnormal mitral cell morphology	MP:0005379, MP:0005378, MP:0005369, MP:0005384, MP:0005386, MP:0005389, MP:0005391, MP:0003631, MP:0005377	nervous system phenotype, muscle phenotype, hearing/vestibular/ear phenotype, growth/size/body region phenotype, endocrine/exocrine gland phenotype, cellular phenotype, behavior/neurological phenotype, reproductive system phenotype, vision/eye phenotype		Agtpbp1							Y	N
HGNC:336	AGTR1	angiotensin II receptor type 1	Angiotensin receptors	Y	106165	Renal tubular dysgenesis, 267430 (3), Autosomal recessive	AR	Y	Y	267430	AR	Y	0.527	-0.03062	0.0005718	N	88.7486	N		N		N		N	N	MGI:87965																	N
HGNC:338	AGTR2	angiotensin II receptor type 2	X-linked mental retardation|Angiotensin receptors					N	N		NA	Y	-0.089869	-0.36484	0.0081935	N		N		N		N		N	N	MGI:87966	N			MP:0001402, MP:0000230, MP:0006144, MP:0011941, MP:0011947, MP:0000516, MP:0002135, MP:0001629, MP:0001417, MP:0001489, MP:0000534, MP:0000520, MP:0000519, MP:0000527, MP:0000536, MP:0001745, MP:0001748, MP:0001944, MP:0002834, MP:0002842, MP:0005502, MP:0005534, MP:0003043, MP:0003334, MP:0006143, MP:0003446, MP:0003459, MP:0003600, MP:0003585, MP:0003638, MP:0003672, MP:0003918, MP:0003962, MP:…	decreased circulating LDL cholesterol level, abnormal triglyceride level, abnormal systemic arterial blood pressure, abnormal vasoconstriction, abnormal myocardial fiber morphology, thin ventricular wall, altered response to myocardial infarction, abnormal renal/urinary system morphology, hydronephrosis, absent kidney, abnormal kidney cortex morphology, abnormal kidney development, abnormal urete…	MP:0005375, MP:0005379, MP:0010771, MP:0005378, MP:0005384, MP:0005376, MP:0003631, MP:0005369, MP:0005381, MP:0002006, MP:0010768, MP:0005385, MP:0005386, MP:0005390, MP:0005367	neoplasm, nervous system phenotype, renal/urinary system phenotype, muscle phenotype, adipose tissue phenotype, homeostasis/metabolism phenotype, growth/size/body region phenotype, endocrine/exocrine gland phenotype, digestive/alimentary phenotype, cellular phenotype, cardiovascular system phenotype, behavior/neurological phenotype, skeleton phenotype, mortality/aging, integument phenotype		Agtr2	N	MP:0000223, MP:0001262, MP:0005632	decreased monocyte cell number, decreased body weight, decreased circulating aspartate transaminase level			Y	Y	N
HGNC:13539	AGTRAP	angiotensin II receptor associated protein						N	N		NA	Y	0.47387	-0.71091	0.20838	N	83.4304	N		N		N		N	N	MGI:1339977																	N
HGNC:341	AGXT	alanine--glyoxylate and serine--pyruvate aminotransferase		Y	604285	Hyperoxaluria, primary, type 1, 259900 (3), Autosomal recessive	AR	N	N		NA	Y	-0.030948	-0.27381	1.7383e-07	N	92.8371	N		N		N		N	N	MGI:1329033	N			MP:0005360, MP:0005558, MP:0003197, MP:0003606, MP:0009645, MP:0011517, MP:0008873	nephrocalcinosis, kidney failure, urolithiasis, decreased creatinine clearance, increased physiological sensitivity to xenobiotic, crystalluria, hyperoxaluria	MP:0005376, MP:0005367	renal/urinary system phenotype, homeostasis/metabolism phenotype		Agxt							Y	N
HGNC:14412	AGXT2	alanine--glyoxylate aminotransferase 2						N	N		NA	Y	-0.59245	-1.1254	7.2474e-27	N	78.7995	N		N		N		N	N	MGI:2146052	N			MP:0000231, MP:0005311, MP:0005590	hypertension, abnormal circulating amino acid level, increased vasodilation	MP:0005369, MP:0005376, MP:0005385	muscle phenotype, homeostasis/metabolism phenotype, cardiovascular system phenotype		Agxt2							Y	N
HGNC:24618	AHCTF1	AT-hook containing transcription factor 1	Nucleoporins					N	N		NA	Y	-0.31076	-0.0014085	1	Y	97.0495	N		N		N		Y	N	MGI:1915033	Y	MP:0011096	embryonic lethality between implantation and somite formation, complete penetrance	MP:0002718, MP:0010380, MP:0011096, MP:0012114	abnormal inner cell mass morphology, abnormal inner cell mass apoptosis, embryonic lethality between implantation and somite formation, complete penetrance, absent inner cell mass proliferation	MP:0005384, MP:0010768, MP:0005380	embryo phenotype, cellular phenotype, mortality/aging	Null/knockout	Ahctf1							Y	Y
HGNC:343	AHCY	adenosylhomocysteinase		Y	180960	Hypermethioninemia with deficiency of S-adenosylhomocysteine hydrolase, 613752 (3), Autosomal recessive	AR	N	N		NA	Y	1.5235	-0.59749	0.030538	N	95.9878	N		N		N		N	N	MGI:87968	Y	MP:0011100, MP:0013292, MP:0013293	preweaning lethality, complete penetrance, embryonic lethality prior to organogenesis, embryonic lethality prior to tooth bud stage	MP:0011100, MP:0013292, MP:0013293	preweaning lethality, complete penetrance, embryonic lethality prior to organogenesis, embryonic lethality prior to tooth bud stage	MP:0010768, MP:0005390	skeleton phenotype, mortality/aging	Reporter|Null/knockout	Ahcy	Y	MP:0011100, MP:0013292, MP:0013293	preweaning lethality, complete penetrance, embryonic lethality prior to organogenesis, embryonic lethality prior to tooth bud stage	MP:0011100, MP:0013292, MP:0013293	preweaning lethality, complete penetrance, embryonic lethality prior to organogenesis, embryonic lethality prior to tooth bud stage	Y	Y	Y	N			MP:0000062	increased bone mineral density
HGNC:344	AHCYL1	adenosylhomocysteinase like 1	Protein phosphatase 1 regulatory subunits					N	N		NA	Y	4.1251	0.19396	0.99597	Y	99.7653	Y	1	N		N		Y	Y	MGI:2385184	N			MP:0001312, MP:0001325, MP:0000186, MP:0002599, MP:0005103, MP:0005179, MP:0003961, MP:0010025, MP:0010123, MP:0010148	decreased circulating HDL cholesterol level, abnormal cornea morphology, abnormal retina morphology, increased mean platelet volume, decreased lean body mass, abnormal retinal pigmentation, decreased circulating cholesterol level, decreased total body fat amount, increased bone mineral content, abnormal exocrine pancreas physiology	MP:0005391, MP:0005381, MP:0005390, MP:0001186, MP:0005378, MP:0005397, MP:0005376, MP:0005375, MP:0005379	pigmentation phenotype, adipose tissue phenotype, homeostasis/metabolism phenotype, growth/size/body region phenotype, endocrine/exocrine gland phenotype, digestive/alimentary phenotype, skeleton phenotype, vision/eye phenotype, hematopoietic system phenotype		Ahcyl1	N	MP:0002599, MP:0003961, MP:0003960, MP:0001312, MP:0001325, MP:0010123, MP:0010025	increased mean platelet volume, decreased lean body mass, increased lean body mass, abnormal cornea morphology, abnormal retina morphology, increased bone mineral content, decreased total body fat amount			Y	Y	N
HGNC:22204	AHCYL2	adenosylhomocysteinase like 2						N	N		NA	Y	2.7976	0.59576	0.98975	Y	97.8552	N		N		N		Y	N	MGI:1921590																	N
HGNC:25230	AHDC1	AT-hook DNA binding motif containing 1		Y	615790	Xia-Gibbs syndrome, 615829 (3), Autosomal dominant	AD	N	N		NA	Y	2.9016	-0.23912	1	Y	98.0878	N		N		N		Y	N	MGI:2444218																	N
HGNC:21575	AHI1	Abelson helper integration site 1	WD repeat domain containing	Y	608894	Joubert syndrome 3, 608629 (3), Autosomal recessive	AR	N	N		NA	Y	0.047143	-0.27782	1.0037e-24	N	97.3251	N		N		N		N	N	MGI:87971	Y	MP:0011085, MP:0011086	postnatal lethality, complete penetrance, postnatal lethality, incomplete penetrance	MP:0000358, MP:0001265, MP:0001262, MP:0006072, MP:0008450, MP:0008515, MP:0008585, MP:0011085, MP:0000774, MP:0000886, MP:0000864, MP:0000851, MP:0009719, MP:0009959, MP:0011086, MP:0001392, MP:0003313, MP:0008489	abnormal cell morphology, decreased brain size, cerebellum hypoplasia, abnormal cerebellum vermis morphology, abnormal cerebellar granule layer morphology, decreased body weight, decreased body size, abnormal locomotor behavior, abnormal locomotor activation, abnormal retinal apoptosis, retinal photoreceptor degeneration, slow postnatal weight gain, thin retinal outer nuclear layer, absent photor…	MP:0005378, MP:0005384, MP:0005376, MP:0005391, MP:0010768, MP:0005386, MP:0005387, MP:0005367, MP:0003631	nervous system phenotype, renal/urinary system phenotype, homeostasis/metabolism phenotype, growth/size/body region phenotype, cellular phenotype, behavior/neurological phenotype, immune system phenotype, vision/eye phenotype, mortality/aging	Null/knockout	Ahi1							Y	Y
HGNC:347	AHNAK	AHNAK nucleoprotein	PDZ domain containing					N	N		NA						94.8083	N		N		N			N	MGI:1316648	Y	MP:0011110	preweaning lethality, incomplete penetrance	MP:0001828, MP:0005027, MP:0005095, MP:0005465, MP:0008567, MP:0008688, MP:0008699, MP:0002169, MP:0001262, MP:0005659, MP:0010025, MP:0011110	decreased body weight, abnormal T cell activation, no abnormal phenotype detected, increased susceptibility to parasitic infection, decreased T cell proliferation, abnormal T-helper 1 physiology, decreased susceptibility to diet-induced obesity, decreased interferon-gamma secretion, decreased interleukin-2 secretion, increased interleukin-4 secretion, decreased total body fat amount, preweaning l…	MP:0005375, MP:0005378, MP:0005387, MP:0005376, MP:0005397, MP:0010768, MP:0002873	normal phenotype, adipose tissue phenotype, homeostasis/metabolism phenotype, growth/size/body region phenotype, immune system phenotype, hematopoietic system phenotype, mortality/aging	Null/knockout|Reporter	Ahnak	Y	MP:0011110	preweaning lethality, incomplete penetrance	MP:0011110	preweaning lethality, incomplete penetrance	Y	Y	Y	N			MP:0005292, MP:0005293	improved glucose tolerance, impaired glucose tolerance
HGNC:20125	AHNAK2	AHNAK nucleoprotein 2	PDZ domain containing					N	N		NA						95.8585	N		N		N			N	MGI:2144831																	N
HGNC:348	AHR	aryl hydrocarbon receptor	Basic helix-loop-helix proteins					N	N		NA	Y	0.7738	-0.88252	0.99998	Y	97.1467	N		N		N		Y	N	MGI:105043	Y	MP:0011086	postnatal lethality, incomplete penetrance	MP:0000367, MP:0000598, MP:0002083, MP:0000266, MP:0000607, MP:0000376, MP:0000377, MP:0000689, MP:0001216, MP:0001191, MP:0001263, MP:0000609, MP:0001846, MP:0001614, MP:0000405, MP:0000414, MP:0001120, MP:0001192, MP:0001212, MP:0001209, MP:0001200, MP:0001665, MP:0001732, MP:0001853, MP:0001935, MP:0001923, MP:0000274, MP:0000495, MP:0000691, MP:0000692, MP:0002356, MP:0000694, MP:0001855, MP:…	extramedullary hematopoiesis, abnormal heart morphology, enlarged heart, abnormal coat/ hair morphology, folliculitis, abnormal hair follicle morphology, abnormal auchene hair morphology, alopecia, rectal prolapse, abnormal colon morphology, abnormal kidney blood vessel morphology, abnormal urinary bladder morphology, abnormal urinary bladder urothelium morphology, abnormal liver morphology, smal…	MP:0005377, MP:0005381, MP:0005391, MP:0005387, MP:0005367, MP:0005388, MP:0005370, MP:0005386, MP:0005389, MP:0010768, MP:0005385, MP:0005397, MP:0005378, MP:0002006, MP:0005379, MP:0005369, MP:0005384, MP:0005376, MP:0010771	neoplasm, renal/urinary system phenotype, muscle phenotype, liver/biliary system phenotype, homeostasis/metabolism phenotype, hearing/vestibular/ear phenotype, growth/size/body region phenotype, endocrine/exocrine gland phenotype, digestive/alimentary phenotype, cellular phenotype, cardiovascular system phenotype, behavior/neurological phenotype, immune system phenotype, respiratory system phenot…	Null/knockout	Ahr							Y	Y
HGNC:346	AHRR	aryl-hydrocarbon receptor repressor	Basic helix-loop-helix proteins					N	N		NA	Y	0.5777	-0.24847	0.021444	N	95.8811	N		Y	0.651888	Y	199	Y	Y	MGI:1333776	N			MP:0004502, MP:0005103, MP:0005564, MP:0005641, MP:0003382, MP:0011396, MP:0011967	straub tail, decreased incidence of tumors by chemical induction, abnormal retinal pigmentation, increased hemoglobin content, increased mean corpuscular hemoglobin concentration, abnormal sleep behavior, increased or absent threshold for auditory brainstem response	MP:0005376, MP:0005391, MP:0005397, MP:0001186, MP:0002006, MP:0005386, MP:0005377	pigmentation phenotype, neoplasm, homeostasis/metabolism phenotype, hearing/vestibular/ear phenotype, behavior/neurological phenotype, vision/eye phenotype, hematopoietic system phenotype		Ahrr	N	MP:0011967, MP:0005561, MP:0005641	increased or absent threshold for auditory brainstem response, increased mean corpuscular hemoglobin, increased mean corpuscular hemoglobin concentration			Y	Y	N	N			MP:0000186, MP:0005564, MP:0003131	decreased circulating HDL cholesterol level, increased erythrocyte cell number, increased hemoglobin content
HGNC:1189	AHSA1	activator of HSP90 ATPase activity 1						N	N		NA	Y	1.7773	0.8868	0.99881	Y	95.4488	N		N		N		Y	N	MGI:2387603																	N
HGNC:349	AHSG	alpha 2-HS glycoprotein	Cystatins, type 4					N	N		NA	Y	-0.39852	0.9197	2.7212e-10	N	96.814	N		N		Y	136	Y	Y	MGI:107189	N			MP:0003199, MP:0009642, MP:0002644, MP:0002702, MP:0002727, MP:0005292, MP:0002891, MP:0005659, MP:0010182, MP:0002764, MP:0011967	decreased circulating triglyceride level, decreased circulating free fatty acid level, decreased circulating insulin level, short tibia, increased insulin sensitivity, calcified muscle, improved glucose tolerance, decreased susceptibility to diet-induced obesity, abnormal blood homeostasis, decreased susceptibility to weight gain, increased or absent threshold for auditory brainstem response	MP:0005378, MP:0005369, MP:0005376, MP:0005390, MP:0005377, MP:0005371	muscle phenotype, limbs/digits/tail phenotype, homeostasis/metabolism phenotype, hearing/vestibular/ear phenotype, growth/size/body region phenotype, skeleton phenotype		Ahsg	N	MP:0002764, MP:0011967	short tibia, increased or absent threshold for auditory brainstem response			Y	Y	N
HGNC:18075	AHSP	alpha hemoglobin stabilizing protein						N	N		NA	Y	-0.14742	-0.13384	0.00036223	N	68.949	N		N		N		N	N	MGI:2158492	N			MP:0001588, MP:0000245, MP:0002640, MP:0010177, MP:0011171, MP:0002123, MP:0001577, MP:0002447, MP:0000691, MP:0002591, MP:0002641, MP:0005097, MP:0000208, MP:0005563, MP:0005562, MP:0003135, MP:0003674, MP:0008412, MP:0008850, MP:0010067, MP:0010175, MP:0002642	decreased hematocrit, abnormal erythropoiesis, enlarged spleen, anemia, abnormal hemoglobin, abnormal definitive hematopoiesis, abnormal erythrocyte morphology, decreased mean corpuscular volume, reticulocytosis, anisopoikilocytosis, anisocytosis, increased erythroid progenitor cell number, oxidative stress, polychromatophilia, decreased mean corpuscular hemoglobin, abnormal hemoglobin content, i…	MP:0005387, MP:0010768, MP:0005397, MP:0005384, MP:0010771	cellular phenotype, immune system phenotype, hematopoietic system phenotype, mortality/aging, integument phenotype		Ahsp							Y	N	N			MP:0002640, MP:0011171	reticulocytosis, increased number of Heinz bodies
HGNC:13203	AICDA	activation induced cytidine deaminase	Apolipoprotein B mRNA editing enzyme catalytic subunits	Y	605257	Immunodeficiency with hyper-IgM, type 2, 605258 (3), Autosomal recessive	AR	N	N		NA	Y	1.2415	-1.2801	6.387e-05	N	95.8585	N		N		N		N	N	MGI:1342279	N			MP:0001807, MP:0001805, MP:0002494, MP:0004815, MP:0004816, MP:0008177, MP:0008495, MP:0008496, MP:0008497, MP:0008498, MP:0009788	decreased IgG level, decreased IgA level, increased IgM level, abnormal somatic hypermutation frequency, abnormal class switch recombination, increased germinal center B cell number, decreased IgG1 level, decreased IgG2a level, decreased IgG2b level, decreased IgG3 level, increased susceptibility to bacterial infection induced morbidity/mortality	MP:0005397, MP:0010768, MP:0002873, MP:0002006, MP:0005381, MP:0005387, MP:0005384, MP:0010771	neoplasm, normal phenotype, digestive/alimentary phenotype, cellular phenotype, immune system phenotype, hematopoietic system phenotype, mortality/aging, integument phenotype		Aicda	N	MP:0013684, MP:0013685, MP:0008177, MP:0008174, MP:0005554, MP:0005560	increased early germinal center B cell number, decreased late germinal center B cell number, increased germinal center B cell number, decreased follicular B cell number, decreased circulating creatinine level, decreased circulating glucose level			Y	Y	N	N			MP:0004815, MP:0004816	abnormal somatic hypermutation frequency, abnormal class switch recombination
HGNC:25761	AIDA	axin interactor, dorsalization associated	C2 domain containing					N	N		NA	Y	1.007	2.2785	0.00015701	N	98.2123	N		Y	0.229722	N		Y	Y	MGI:1919737																	N
HGNC:352	AIF1	allograft inflammatory factor 1	EF-hand domain containing					N	N		NA	Y	0.29485	1.7923	2.3356e-06	N		N		N		N		N	N	MGI:1343098	N			MP:0003179, MP:0003436, MP:0004953, MP:0001303, MP:0005385, MP:0005566, MP:0003929, MP:0008259	abnormal lens morphology, thrombocytopenia, decreased susceptibility to induced arthritis, decreased heart rate variability, decreased spleen weight, cardiovascular system phenotype, decreased blood urea nitrogen level, abnormal optic disk morphology	MP:0005391, MP:0003631, MP:0005390, MP:0005387, MP:0005397, MP:0005385, MP:0005376	nervous system phenotype, homeostasis/metabolism phenotype, cardiovascular system phenotype, immune system phenotype, skeleton phenotype, vision/eye phenotype, hematopoietic system phenotype		Aif1	N	MP:0001303, MP:0003929, MP:0008259, MP:0005566, MP:0005385	abnormal lens morphology, decreased heart rate variability, abnormal optic disk morphology, decreased blood urea nitrogen level, cardiovascular system phenotype			Y	Y	N
HGNC:28904	AIF1L	allograft inflammatory factor 1 like	EF-hand domain containing					N	N		NA	Y	0.34224	0.57767	0.0041792	N	75.8626	N		N		N		N	N	MGI:1919598	N			MP:0000598, MP:0002060, MP:0000689, MP:0000691, MP:0000706	abnormal liver morphology, abnormal spleen morphology, enlarged spleen, small thymus, abnormal skin morphology	MP:0005397, MP:0005370, MP:0005387, MP:0010771, MP:0005379	liver/biliary system phenotype, endocrine/exocrine gland phenotype, immune system phenotype, hematopoietic system phenotype, integument phenotype		Aif1l	N	MP:0011967, MP:0000706, MP:0000598, MP:0000689, MP:0000691, MP:0002060	increased or absent threshold for auditory brainstem response, small thymus, abnormal liver morphology, abnormal spleen morphology, enlarged spleen, abnormal skin morphology			Y	Y	N
HGNC:8768	AIFM1	apoptosis inducing factor mitochondria associated 1		Y	300169	Combined oxidative phosphorylation deficiency 6, 300816 (3), X-linked recessive, Cowchock syndrome, 310490 (3), X-linked recessive, Deafness, X-linked 5, 300614 (3), X-linked recessive	XLr	N	N		NA	Y	2.5498	0.61368	0.99937	Y		N		N		N		Y	N	MGI:1349419	Y	MP:0011098	embryonic lethality during organogenesis, complete penetrance	MP:0001698, MP:0000774, MP:0010955, MP:0011098, MP:0011732, MP:0013504	decreased brain size, decreased embryo size, abnormal respiratory electron transport chain, embryonic lethality during organogenesis, complete penetrance, decreased somite size, increased embryonic tissue cell apoptosis	MP:0010771, MP:0005378, MP:0005384, MP:0005376, MP:0005369, MP:0005391, MP:0010768, MP:0005385, MP:0005380, MP:0005386, MP:0003631	nervous system phenotype, muscle phenotype, homeostasis/metabolism phenotype, growth/size/body region phenotype, embryo phenotype, cellular phenotype, cardiovascular system phenotype, behavior/neurological phenotype, vision/eye phenotype, mortality/aging, integument phenotype	Null/knockout	Aifm1							Y	Y	Y	MP:0011102	embryonic lethality, incomplete penetrance	MP:0011102	embryonic lethality, incomplete penetrance	Null/knockout
HGNC:21411	AIFM2	apoptosis inducing factor, mitochondria associated 2						N	N		NA	Y	0.31455	0.79002	1.0788e-05	N	93.3074	N		N		N		N	N	MGI:1918611	N			MP:0000350	abnormal cell proliferation	MP:0005384	cellular phenotype		Aifm2							Y	N
HGNC:26398	AIFM3	apoptosis inducing factor, mitochondria associated 3						N	N		NA	Y	1.0113	0.088001	2.1543e-14	N	97.6328	N		N		N		N	N	MGI:1919418																	N
HGNC:21607	AIG1	androgen induced 1						N	N		NA	Y	0.2861	1.2176	3.3488e-07	N	89.1063	N		N		Y	335	Y	Y	MGI:1913503																	N
HGNC:357	AIM2	absent in melanoma 2	Pyrin and HIN domain family					N	N		NA	Y	0.67812	0.19431	2.1249e-09	N	88.9146	N		N		N		N	N	MGI:2686159	N			MP:0002412, MP:0002451, MP:0003009, MP:0008560, MP:0008564, MP:0008658, MP:0008685, MP:0008567, MP:0008636, MP:0009788	increased susceptibility to bacterial infection, abnormal macrophage physiology, abnormal cytokine secretion, increased tumor necrosis factor secretion, increased interferon-beta secretion, decreased interferon-gamma secretion, decreased circulating interleukin-18 level, decreased interleukin-1 beta secretion, decreased interleukin-18 secretion, increased susceptibility to bacterial infection ind…	MP:0005397, MP:0010768, MP:0005387, MP:0005390, MP:0005376, MP:0005384	homeostasis/metabolism phenotype, cellular phenotype, immune system phenotype, skeleton phenotype, hematopoietic system phenotype, mortality/aging		Aim2							Y	N
HGNC:10648	AIMP1	aminoacyl tRNA synthetase complex interacting multifunctional protein 1		Y	603605	Leukodystrophy, hypomyelinating, 3, 260600 (3), Autosomal recessive	AR	Y	Y	260600	AR	Y	-0.22788	0.57524	2.9025e-07	N	81.5719	N		N		N		N	N	MGI:102774																	N
HGNC:20609	AIMP2	aminoacyl tRNA synthetase complex interacting multifunctional protein 2						N	N		NA	Y	-0.94196	-1.5518	0.0072446	N	80.8737	N		N		N		N	N	MGI:2385237	Y	MP:0002082	postnatal lethality	MP:0002082	postnatal lethality	MP:0010768	mortality/aging	Null/knockout|Reporter	Aimp2							Y	Y
HGNC:358	AIP	aryl hydrocarbon receptor interacting protein	FKBP prolyl isomerases	Y	605555	Pituitary adenoma predisposition, 102000 (3), Autosomal dominant	AD	N	N		NA	Y	1.012	-0.25098	0.37975	N	95.0634	N		N		N		N	N	MGI:109622	Y	MP:0011108, MP:0011109	embryonic lethality during organogenesis, incomplete penetrance, lethality throughout fetal growth and development, incomplete penetrance	MP:0001787, MP:0000284, MP:0001914, MP:0003052, MP:0003229, MP:0003717, MP:0008816, MP:0010128, MP:0010402, MP:0011108, MP:0011109, MP:0003402, MP:0004004	double outlet right ventricle, pericardial edema, hemorrhage, omphalocele, abnormal vitelline vasculature morphology, decreased liver weight, pallor, patent ductus venosus, petechiae, hypovolemia, ventricular septal defect, embryonic lethality during organogenesis, incomplete penetrance, lethality throughout fetal growth and development, incomplete penetrance	MP:0005384, MP:0005376, MP:0005379, MP:0010771, MP:0005378, MP:0005380, MP:0002006, MP:0010768, MP:0005385, MP:0005370	neoplasm, liver/biliary system phenotype, homeostasis/metabolism phenotype, growth/size/body region phenotype, endocrine/exocrine gland phenotype, embryo phenotype, cellular phenotype, cardiovascular system phenotype, mortality/aging, integument phenotype	Null/knockout	Aip							Y	Y	N			MP:0004004, MP:0003402	decreased liver weight, patent ductus venosus
HGNC:359	AIPL1	aryl hydrocarbon receptor interacting protein like 1	FKBP prolyl isomerases	Y	604392	Cone-rod dystrophy, 604393 (3), Autosomal recessive, Leber congenital amaurosis 4, 604393 (3), Autosomal recessive, Retinitis pigmentosa, juvenile, 604393 (3), Autosomal recessive	AR	N	N		NA	Y	0.045067	0.28787	1.1851e-05	N	91.0365	N		N		N		N	N	MGI:2148800	N			MP:0001326, MP:0005551, MP:0001004, MP:0003730, MP:0003729, MP:0001006, MP:0001327, MP:0005547, MP:0006073, MP:0006069, MP:0003732, MP:0004021, MP:0008446, MP:0008450, MP:0008451, MP:0008515	abnormal retinal photoreceptor morphology, abnormal retinal cone cell morphology, retinal degeneration, decreased retinal photoreceptor cell number, abnormal photoreceptor outer segment morphology, abnormal photoreceptor inner segment morphology, abnormal retinal outer plexiform layer morphology, abnormal rod electrophysiology, abnormal Muller cell morphology, abnormal eye electrophysiology, abno…	MP:0005391, MP:0003631	nervous system phenotype, vision/eye phenotype		Aipl1							Y	N	N			MP:0001327	decreased retinal photoreceptor cell number
HGNC:360	AIRE	autoimmune regulator	PHD finger proteins	Y	607358	Autoimmune polyendocrinopathy syndrome , type I, with or without reversible metaphyseal dysplasia, 240300 (3), Autosomal recessive, Autosomal dominant	AR,AD	N	N		NA	Y	0.22477	0.25104	6.6822e-12	N	90.9752	N		N		N		N	N	MGI:1338803	N			MP:0001924, MP:0001860, MP:0005313, MP:0005348, MP:0003644, MP:0003725, MP:0008037, MP:0001873, MP:0002375, MP:0005015, MP:0005350, MP:0001921, MP:0001844, MP:0001869, MP:0008879, MP:0008880, MP:0020220, MP:0013367, MP:0010792, MP:0000613, MP:0001313, MP:0001870, MP:0001326, MP:0001861, MP:0002083, MP:0001868, MP:0005150, MP:0003504, MP:0003608, MP:0005463, MP:0005515, MP:0003341, MP:0004031, MP:…	increased monocyte cell number, abnormal salivary gland morphology, enlarged spleen, abnormal thymus morphology, decreased body weight, increased incidence of corneal inflammation, abnormal retina morphology, retinal degeneration, abnormal myelopoiesis, abnormal T cell activation, autoimmune response, liver inflammation, lung inflammation, ovary inflammation, pancreas inflammation, salivary gland…	MP:0005391, MP:0003631, MP:0005381, MP:0005387, MP:0005386, MP:0005370, MP:0005388, MP:0002006, MP:0002873, MP:0010768, MP:0005389, MP:0005378, MP:0005397, MP:0005376, MP:0005379	neoplasm, normal phenotype, nervous system phenotype, liver/biliary system phenotype, homeostasis/metabolism phenotype, growth/size/body region phenotype, endocrine/exocrine gland phenotype, digestive/alimentary phenotype, behavior/neurological phenotype, immune system phenotype, respiratory system phenotype, reproductive system phenotype, vision/eye phenotype, hematopoietic system phenotype, mor…		Aire	Y	MP:0013292, MP:0013293, MP:0001325, MP:0002092	embryonic lethality prior to organogenesis, embryonic lethality prior to tooth bud stage, abnormal retina morphology, abnormal eye morphology	MP:0013292, MP:0013293	embryonic lethality prior to organogenesis, embryonic lethality prior to tooth bud stage	Y	Y	Y	N			MP:0001921	reduced fertility
HGNC:30801	AJAP1	adherens junctions associated protein 1						N	N		NA	Y	1.0304	0.32023	0.99477	Y	93.8323	N		N		N		Y	N	MGI:2685419	N			MP:0001488, MP:0005627, MP:0005633, MP:0003795, MP:0010124, MP:0011396	increased startle reflex, abnormal bone structure, increased circulating potassium level, increased circulating sodium level, decreased bone mineral content, abnormal sleep behavior	MP:0005390, MP:0005386, MP:0005376, MP:0005375	adipose tissue phenotype, homeostasis/metabolism phenotype, behavior/neurological phenotype, skeleton phenotype		Ajap1	N	MP:0001488, MP:0003795, MP:0010124, MP:0011396, MP:0005627, MP:0005633	increased startle reflex, abnormal bone structure, decreased bone mineral content, abnormal sleep behavior, increased circulating potassium level, increased circulating sodium level			Y	Y	N
HGNC:37284	AJM1	apical junction component 1 homolog						N	N		NA						95.2392	N		N		N			N	MGI:2685842																	N
HGNC:20250	AJUBA	ajuba LIM protein	Ajuba family					N	N		NA	Y	2.4273	1.7236	0.817	N	98.9733	N		N		N		N	N	MGI:1341886	N			MP:0003091	abnormal cell migration	MP:0005384	cellular phenotype		Ajuba							Y	N
HGNC:361	AK1	adenylate kinase 1	Adenylate kinases	Y	103000	Hemolytic anemia due to adenylate kinase deficiency, 612631 (3), Autosomal recessive	AR	N	N		NA	Y	0.70179	0.070229	0.030362	N	95.2694	N		N		N		N	N	MGI:87977	N			MP:0002078, MP:0002106, MP:0005450, MP:0000343, MP:0003806, MP:0010958	altered response to myocardial infarction, abnormal glucose homeostasis, abnormal muscle physiology, abnormal nucleotide metabolism, abnormal energy expenditure, abnormal tricarboxylic acid cycle	MP:0005385, MP:0005369, MP:0005376, MP:0005384	muscle phenotype, homeostasis/metabolism phenotype, cellular phenotype, cardiovascular system phenotype		Ak1							Y	N
HGNC:362	AK2	adenylate kinase 2	Adenylate kinases	Y	103020	Reticular dysgenesis, 267500 (3), Autosomal recessive	AR	Y	N	267500	AR	Y	0.086196	-2.0429	4.0584e-05	N	81.1639	N		N		N		N	N	MGI:87978																	N
HGNC:17376	AK3	adenylate kinase 3	Adenylate kinases					N	N		NA						84.9998	N		N		Y	222	Y	Y	MGI:1860835																	N
HGNC:363	AK4	adenylate kinase 4	Adenylate kinases					N	N		NA	Y	1.194	-0.082818	0.35882	N	94.8307	N		N		N		N	N	MGI:87979																	N
HGNC:365	AK5	adenylate kinase 5	Adenylate kinases					N	N		NA	Y	2.2269	-1.1972	0.0014956	N	97.7386	N		N		N		N	N	MGI:2677491																	N
HGNC:49151	AK6	adenylate kinase 6	Adenylate kinases					N	N		NA							N		N		N			N	MGI:5510732																	N
HGNC:20091	AK7	adenylate kinase 7	Adenylate kinases					N	N		NA	Y	0.50318	0.78794	1.2657e-12	N	94.916	N		N		N		N	N	MGI:1926051	N			MP:0002083, MP:0002236, MP:0001891, MP:0001155, MP:0001925, MP:0002687, MP:0010752, MP:0011495, MP:0001867, MP:0001732, MP:0002405, MP:0000849, MP:0005159, MP:0006254, MP:0008535, MP:0009230, MP:0011050, MP:0011055	abnormal cerebellum morphology, arrest of spermatogenesis, postnatal growth retardation, rhinitis, hydroencephaly, male infertility, premature death, abnormal internal nares morphology, respiratory system inflammation, oligozoospermia, azoospermia, thin cerebral cortex, enlarged lateral ventricles, abnormal sperm head morphology, impaired mucociliary clearance, abnormal respiratory motile cilium …	MP:0005384, MP:0005382, MP:0005378, MP:0005388, MP:0005387, MP:0003631, MP:0010768, MP:0005389	nervous system phenotype, growth/size/body region phenotype, craniofacial phenotype, cellular phenotype, immune system phenotype, respiratory system phenotype, reproductive system phenotype, mortality/aging		Ak7							Y	N
HGNC:26526	AK8	adenylate kinase 8	Adenylate kinases					N	N		NA	Y	0.8315	0.10857	1.8796e-11	N	90.0423	N		N		N		N	N	MGI:1916120	N			MP:0001891, MP:0000825, MP:0008283	dilated lateral ventricles, hydroencephaly, small hippocampus	MP:0003631	nervous system phenotype		Ak8							Y	N
HGNC:33814	AK9	adenylate kinase 9	Adenylate kinases					N	N		NA	Y	2.3096	2.4565	1.2064e-24	N	98.583	N		N		N		N	N	MGI:2685080																	N
HGNC:28285	AKAIN1	A-kinase anchor inhibitor 1						N	N		NA						68.801	N		N		N			N	MGI:2444600																	N
HGNC:367	AKAP1	A-kinase anchoring protein 1	A-kinase anchoring proteins|Protein phosphatase 1 regulatory subunits|Tudor domain containing					N	N		NA	Y	1.2137	0.21521	0.69762	N	94.1944	N		N		N		N	N	MGI:104729	N			MP:0001935, MP:0001923, MP:0005168	reduced female fertility, decreased litter size, abnormal female meiosis	MP:0005389	reproductive system phenotype		Akap1							Y	N
HGNC:372	AKAP2	A-kinase anchoring protein 2	A-kinase anchoring proteins					N	N		NA	Y	0.29153	0.076961	7.4782e-05	N	95.1977	N		N		N		N	N	MGI:1306795																	N
HGNC:373	AKAP3	A-kinase anchoring protein 3	A-kinase anchoring proteins					N	N		NA	Y	0.56732	1.5804	0.034187	N	91.6535	N		N		N		N	N	MGI:1341149																	N
HGNC:374	AKAP4	A-kinase anchoring protein 4	A-kinase anchoring proteins					N	N		NA	Y	0.8411	-0.1464	0.99327	Y		N		N		N		Y	N	MGI:102794	N			MP:0001925, MP:0004543, MP:0008892, MP:0009238, MP:0009239, MP:0009280, MP:0009282, MP:0009832, MP:0009836, MP:0009837	male infertility, abnormal sperm physiology, abnormal sperm flagellum morphology, coiled sperm flagellum, short sperm flagellum, reduced activated sperm motility, reduced hyperactivated sperm motility, abnormal sperm mitochondrial sheath morphology, abnormal sperm principal piece morphology, abnormal sperm end piece morphology	MP:0005384, MP:0005389	cellular phenotype, reproductive system phenotype		Akap4							Y	N
HGNC:375	AKAP5	A-kinase anchoring protein 5	A-kinase anchoring proteins					N	N		NA	Y	1.2903	0.87172	0.67741	N	97.6654	N		N		N		N	N	MGI:2685104	N			MP:0001364, MP:0001463, MP:0001405, MP:0001475, MP:0002887, MP:0002885, MP:0002727, MP:0005292, MP:0002891, MP:0003059, MP:0005217, MP:0001899, MP:0002912, MP:0003008, MP:0004859	decreased anxiety-related response, impaired coordination, abnormal spatial learning, reduced long term depression, absent long term depression, decreased circulating insulin level, abnormal AMPA-mediated synaptic currents, decreased susceptibility to pharmacologically induced seizures, increased insulin sensitivity, abnormal excitatory postsynaptic potential, enhanced long term potentiation, dec…	MP:0005386, MP:0003631, MP:0005376, MP:0005379	nervous system phenotype, homeostasis/metabolism phenotype, endocrine/exocrine gland phenotype, behavior/neurological phenotype		Akap5							Y	N
HGNC:376	AKAP6	A-kinase anchoring protein 6	A-kinase anchoring proteins					N	N		NA	Y	0.15057	-0.5791	0.99988	Y	98.6258	N		N		N		Y	N	MGI:3050566	Y	MP:0011086, MP:0002058	neonatal lethality, postnatal lethality, incomplete penetrance	MP:0000428, MP:0001262, MP:0011086, MP:0002058	abnormal craniofacial morphology, decreased body weight, neonatal lethality, postnatal lethality, incomplete penetrance	MP:0005378, MP:0005384, MP:0005369, MP:0005382, MP:0005385, MP:0010768, MP:0002873	normal phenotype, muscle phenotype, growth/size/body region phenotype, craniofacial phenotype, cellular phenotype, cardiovascular system phenotype, mortality/aging	Null/knockout	Akap6							Y	Y
HGNC:377	AKAP7	A-kinase anchoring protein 7	A-kinase anchoring proteins					N	N		NA	Y	0.090506	0.78928	2.5378e-07	N	92.1343	N		N		Y	63	Y	Y	MGI:1859150	N			MP:0002169	no abnormal phenotype detected	MP:0002873	normal phenotype		Akap7	N	MP:0000063, MP:0001489	decreased bone mineral density, decreased startle reflex			Y	Y	N
HGNC:378	AKAP8	A-kinase anchoring protein 8	A-kinase anchoring proteins					N	N		NA	Y	-0.005049	-1.3266	0.92069	Y	97.3081	N		N		N		Y	N	MGI:1928488																	N
HGNC:29857	AKAP8L	A-kinase anchoring protein 8 like						N	N		NA	Y	1.1589	0.25312	0.088576	N	98.1073	N		N		N		N	N	MGI:1860606																	N
HGNC:379	AKAP9	A-kinase anchoring protein 9	A-kinase anchoring proteins|Protein phosphatase 1 regulatory subunits					N	N		NA	Y	0.24359	1.1122	3.0686e-16	N	96.6521	N		N		N		N	N	MGI:2178217	N			MP:0001925, MP:0001262, MP:0004647	decreased body weight, male infertility, decreased lumbar vertebrae number	MP:0005397, MP:0005389, MP:0010768, MP:0005387, MP:0005390, MP:0005378, MP:0005379, MP:0005375, MP:0005382, MP:0005376	adipose tissue phenotype, homeostasis/metabolism phenotype, growth/size/body region phenotype, endocrine/exocrine gland phenotype, craniofacial phenotype, immune system phenotype, reproductive system phenotype, skeleton phenotype, hematopoietic system phenotype, mortality/aging		Akap9	Y	MP:0011110	preweaning lethality, incomplete penetrance	MP:0011110	preweaning lethality, incomplete penetrance	Y	Y	Y	Y	MP:0010831	lethality, incomplete penetrance	MP:0000432, MP:0001262, MP:0000195, MP:0000186, MP:0000183, MP:0005179, MP:0005419, MP:0005567, MP:0010025, MP:0010087, MP:0010088, MP:0002100, MP:0005017, MP:0005015, MP:0005289, MP:0005459, MP:0002968, MP:0005560, MP:0003961, MP:0004509, MP:0004889, MP:0008074, MP:0008078, MP:0008211, MP:0008963, MP:0010831	decreased circulating LDL cholesterol level, decreased circulating HDL cholesterol level, decreased circulating calcium level, abnormal head morphology, decreased body weight, abnormal tooth morphology, increased circulating alkaline phosphatase level, decreased lean body mass, abnormal pelvic girdle bone morphology, increased energy expenditure, increased T cell number, decreased B cell number, …	Conditional ready|Null/knockout|Reporter
HGNC:368	AKAP10	A-kinase anchoring protein 10	A-kinase anchoring proteins					N	N		NA	Y	1.3927	-0.16628	0.11726	N	94.3777	N		N		N		N	N	MGI:1890218	Y	MP:0011110, MP:0013293	preweaning lethality, incomplete penetrance, embryonic lethality prior to tooth bud stage	MP:0002083, MP:0001636, MP:0005333, MP:0006142, MP:0003928, MP:0004070, MP:0004122, MP:0004184, MP:0010519, MP:0011110, MP:0013293	irregular heartbeat, premature death, increased heart rate variability, abnormal P wave, abnormal sinus arrhythmia, abnormal baroreceptor physiology, decreased heart rate, abnormal sinoatrial node conduction, atrioventricular block, preweaning lethality, incomplete penetrance, embryonic lethality prior to tooth bud stage	MP:0005391, MP:0003631, MP:0005370, MP:0005380, MP:0005385, MP:0005378, MP:0010768, MP:0005382	nervous system phenotype, liver/biliary system phenotype, growth/size/body region phenotype, embryo phenotype, craniofacial phenotype, cardiovascular system phenotype, vision/eye phenotype, mortality/aging	Reporter|Null/knockout	Akap10	Y	MP:0011110, MP:0013293	preweaning lethality, incomplete penetrance, embryonic lethality prior to tooth bud stage	MP:0011110, MP:0013293	preweaning lethality, incomplete penetrance, embryonic lethality prior to tooth bud stage	Y	Y	Y	N			MP:0002083, MP:0005333, MP:0001293, MP:0001697, MP:0005382, MP:0004848	anophthalmia, abnormal embryo size, premature death, abnormal liver size, decreased heart rate, craniofacial phenotype
HGNC:369	AKAP11	A-kinase anchoring protein 11	A-kinase anchoring proteins|Protein phosphatase 1 regulatory subunits					N	N		NA	Y	0.47606	-0.051461	0.98751	Y	96.0721	N		N		N		Y	N	MGI:2684060	N			MP:0001363, MP:0001265, MP:0001258, MP:0001262, MP:0001402, MP:0002764, MP:0002797, MP:0004754, MP:0008055, MP:0020211, MP:0000221	decreased leukocyte cell number, decreased body length, decreased body weight, decreased body size, increased anxiety-related response, hypoactivity, short tibia, increased thigmotaxis, abnormal kidney collecting duct morphology, increased urine osmolality, slow movement	MP:0005367, MP:0005390, MP:0005387, MP:0005371, MP:0005397, MP:0005386, MP:0005376, MP:0005378	renal/urinary system phenotype, limbs/digits/tail phenotype, homeostasis/metabolism phenotype, growth/size/body region phenotype, behavior/neurological phenotype, immune system phenotype, skeleton phenotype, hematopoietic system phenotype		Akap11	N	MP:0000221	decreased leukocyte cell number			Y	Y	N
HGNC:370	AKAP12	A-kinase anchoring protein 12	A-kinase anchoring proteins					N	N		NA	Y	0.7422	0.011417	0.051567	N	89.5274	N		N		N		N	N	MGI:1932576	N			MP:0002083, MP:0001513, MP:0001158, MP:0001175, MP:0001924, MP:0000659, MP:0001860, MP:0000274, MP:0000875, MP:0002683, MP:0004961, MP:0008476, MP:0008975, MP:0008976, MP:0009380, MP:0009381, MP:0009738	enlarged heart, prostate gland hyperplasia, abnormal cerebellar Purkinje cell layer, abnormal prostate gland morphology, abnormal lung morphology, limb grasping, liver inflammation, infertility, premature death, delayed fertility, increased prostate gland weight, increased spleen red pulp amount, delayed male fertility, delayed female fertility, abnormal prostate gland ventral lobe morphology, ab…	MP:0005369, MP:0005379, MP:0005386, MP:0005370, MP:0005388, MP:0005387, MP:0003631, MP:0005385, MP:0005397, MP:0002873, MP:0010768, MP:0005389	normal phenotype, nervous system phenotype, muscle phenotype, liver/biliary system phenotype, endocrine/exocrine gland phenotype, cardiovascular system phenotype, behavior/neurological phenotype, immune system phenotype, respiratory system phenotype, reproductive system phenotype, hematopoietic system phenotype, mortality/aging		Akap12							Y	N
HGNC:371	AKAP13	A-kinase anchoring protein 13	A-kinase anchoring proteins|Pleckstrin homology domain containing|Rho guanine nucleotide exchange factors|Minor histocompatibility antigens					N	N		NA	Y	-1.4478	-3.2377	0.94406	Y	97.6321	N		N		N		Y	N	MGI:2676556	Y	MP:0011091, MP:0011098	prenatal lethality, complete penetrance, embryonic lethality during organogenesis, complete penetrance	MP:0011091, MP:0000267, MP:0000274, MP:0002652, MP:0005312, MP:0003984, MP:0004090, MP:0006341, MP:0010503, MP:0011098, MP:0012138, MP:0012723	abnormal heart development, enlarged heart, thin myocardium, embryonic growth retardation, abnormal sarcomere morphology, pericardial effusion, small first pharyngeal arch, myocardial trabeculae hypoplasia, prenatal lethality, complete penetrance, embryonic lethality during organogenesis, complete penetrance, decreased forebrain size, abnormal nuchal region morphology	MP:0005378, MP:0005382, MP:0005369, MP:0005376, MP:0005387, MP:0005380, MP:0010768, MP:0005389, MP:0005385, MP:0005397, MP:0003631	nervous system phenotype, muscle phenotype, homeostasis/metabolism phenotype, growth/size/body region phenotype, embryo phenotype, craniofacial phenotype, cardiovascular system phenotype, immune system phenotype, reproductive system phenotype, hematopoietic system phenotype, mortality/aging	Null/knockout	Akap13							Y	Y	N			MP:0001921, MP:0000692, MP:0000694, MP:0005017, MP:0003945, MP:0004953, MP:0008470, MP:0008495, MP:0009333, MP:0009339, MP:0009922, MP:0009926	small spleen, spleen hypoplasia, reduced fertility, abnormal lymphocyte physiology, decreased spleen weight, decreased B cell number, abnormal spleen B cell follicle morphology, decreased IgG1 level, abnormal splenocyte physiology, decreased splenocyte number, increased transitional stage T1 B cell number, decreased transitional stage T2 B cell number
HGNC:24061	AKAP14	A-kinase anchoring protein 14	A-kinase anchoring proteins					N	N		NA	Y	0.71941	0.54635	0.58265	N		N		N		N		N	N	MGI:3618288																	N
HGNC:18783	AKAP17A	A-kinase anchoring protein 17A	A-kinase anchoring proteins|Pseudoautosomal region 1					N	N		NA	Y	0.40912	-2.6416	0.54887	N		N		Y	0.474015	N		Y	Y																		N
HGNC:1170	AKIP1	A-kinase interacting protein 1						N	N		NA	Y	-0.29827	0.50411	1.1872e-05	N	88.8659	N		N		N		N	N	MGI:3041226																	N
HGNC:25744	AKIRIN1	akirin 1						N	N		NA	Y	0.51758	-0.44299	0.78899	N	84.0972	N		N		N		N	N	MGI:1915300	N			MP:0002169	no abnormal phenotype detected	MP:0002873	normal phenotype		Akirin1							Y	N
HGNC:21407	AKIRIN2	akirin 2						N	N		NA	Y	1.515	-1.0338	0.92201	Y	94.2417	N		N		N		Y	N	MGI:1889364	Y	MP:0011098	embryonic lethality during organogenesis, complete penetrance	MP:0011098	embryonic lethality during organogenesis, complete penetrance	MP:0010768	mortality/aging	Null/knockout	Akirin2							Y	Y
HGNC:24108	AKNA	AT-hook transcription factor						N	N		NA	Y	-0.14382	0.048658	0.00061426	N	97.7707	N		N		N		N	N	MGI:2140340	Y	MP:0011086	postnatal lethality, incomplete penetrance	MP:0001265, MP:0000746, MP:0001861, MP:0000219, MP:0005088, MP:0005399, MP:0010922, MP:0011086	increased neutrophil cell number, weakness, decreased body size, lung inflammation, increased acute inflammation, increased susceptibility to fungal infection, alveolitis, postnatal lethality, incomplete penetrance	MP:0005386, MP:0005388, MP:0010768, MP:0005397, MP:0005387, MP:0005378	growth/size/body region phenotype, behavior/neurological phenotype, immune system phenotype, respiratory system phenotype, hematopoietic system phenotype, mortality/aging	Hypomorph, Null/knockout	Akna							Y	Y
HGNC:28398	AKNAD1	AKNA domain containing 1						N	N		NA	Y	0.084538	0.82004	2.4352e-22	N	96.4962	N		N		N		N	N	MGI:3584453																	N
HGNC:380	AKR1A1	aldo-keto reductase family 1 member A1	Aldo-keto reductases					N	N		NA	Y	-0.057423	0.53074	2.9154e-06	N	93.2455	N		N		Y	29	Y	Y	MGI:1929955	N			MP:0005584, MP:0011229	abnormal enzyme/coenzyme activity, abnormal vitamin C level	MP:0005388, MP:0005397, MP:0010768, MP:0005389, MP:0005387, MP:0005384, MP:0005367, MP:0005390, MP:0005378, MP:0005382, MP:0005376	renal/urinary system phenotype, homeostasis/metabolism phenotype, growth/size/body region phenotype, craniofacial phenotype, cellular phenotype, immune system phenotype, respiratory system phenotype, reproductive system phenotype, skeleton phenotype, hematopoietic system phenotype, mortality/aging		Akr1a1							Y	N	N			MP:0005584	abnormal enzyme/coenzyme activity
HGNC:381	AKR1B1	aldo-keto reductase family 1 member B	Aldo-keto reductases					N	N		NA	Y	0.54319	-0.11161	0.00014514	N	85.5727	N		N		N		N	N	MGI:1353494	N			MP:0001426, MP:0001762, MP:0005618, MP:0002986, MP:0002988, MP:0004860, MP:0006317, MP:0010108, MP:0011333, MP:0011460, MP:0011467, MP:0011471, MP:0001263, MP:0000194, MP:0005441, MP:0010092, MP:0011229	increased circulating calcium level, weight loss, polydipsia, polyuria, decreased urine calcium level, decreased urine osmolality, dilated kidney collecting duct, increased urine calcium level, decreased urine potassium level, decreased urine sodium level, increased circulating magnesium level, abnormal renal water reabsorbtion, abnormal vitamin C level, abnormal kidney inner medulla morphology, …	MP:0005367, MP:0005390, MP:0010768, MP:0005386, MP:0005376, MP:0005378	renal/urinary system phenotype, homeostasis/metabolism phenotype, growth/size/body region phenotype, behavior/neurological phenotype, skeleton phenotype, mortality/aging		Akr1b3							Y	N
HGNC:382	AKR1B10	aldo-keto reductase family 1 member B10	Aldo-keto reductases					N	N		NA	Y	-0.13758	-1.0991	8.0836e-09	N		N		Y	0	N		Y	Y	MGI:101918|MGI:107673|MGI:1915111																	N
HGNC:37281	AKR1B15	aldo-keto reductase family 1 member B15	Aldo-keto reductases					N	N		NA	Y	-0.89126	-0.31825	4.2738e-22	N		N		N		N		N	N	MGI:101918|MGI:107673|MGI:1915111																	N
HGNC:384	AKR1C1	aldo-keto reductase family 1 member C1	Aldo-keto reductases					N	N		NA	Y	-1.3923	-1.5368	4.51e-15	N		N		Y	0.187356	N		Y	Y	MGI:1924587																	N
HGNC:385	AKR1C2	aldo-keto reductase family 1 member C2	Aldo-keto reductases	Y	600450	Obesity, hyperphagia, and developmental delay (3), 46XY sex reversal 8, 614279 (3), Autosomal recessive	AR	N	N		NA	Y	-0.76404	-1.8358	7.8093e-11	N		N		Y	0.0807542	N		Y	Y	MGI:1924587																	N
HGNC:386	AKR1C3	aldo-keto reductase family 1 member C3	Aldo-keto reductases					N	N		NA	Y	-1.8131	-1.8702	2.8449e-24	N	76.7083	N		N		N		N	N	MGI:2145420	N			MP:0002293, MP:0012010, MP:0001935, MP:0005186, MP:0009006, MP:0009011	decreased litter size, long gestation period, increased circulating progesterone level, prolonged estrous cycle, prolonged diestrus, parturition failure	MP:0005389, MP:0005376	homeostasis/metabolism phenotype, reproductive system phenotype		Akr1c18							Y	N
HGNC:387	AKR1C4	aldo-keto reductase family 1 member C4	Aldo-keto reductases					N	N		NA	Y	-1.1085	-1.0359	1.8377e-17	N	91.3747	N		N		N		N	N	MGI:1933427																	N
HGNC:388	AKR1D1	aldo-keto reductase family 1 member D1	Aldo-keto reductases	Y	604741	Bile acid synthesis defect, congenital, 2, 235555 (3), Autosomal recessive	AR	Y	N	235555	AR	Y	0.27256	-0.62443	1.9589e-07	N	88.6387	N		N		N		N	N	MGI:2384785	N			MP:0001289	persistence of hyaloid vascular system	MP:0005391	vision/eye phenotype		Akr1d1	N	MP:0013278, MP:0001289	decreased fasted circulating glucose level, persistence of hyaloid vascular system			Y	Y	N
HGNC:23437	AKR1E2	aldo-keto reductase family 1 member E2	Aldo-keto reductases					N	N		NA	Y	-0.27822	1.6159	1.7448e-10	N	76.7083	N		N		Y	366	Y	Y	MGI:1914758																	N
HGNC:389	AKR7A2	aldo-keto reductase family 7 member A2	Aldo-keto reductases					N	N		NA	Y	-0.3507	-0.84635	2.4831e-10	N	88.1366	N		Y	0.185838	N		Y	Y	MGI:107796										Y	MP:0011110	preweaning lethality, incomplete penetrance	MP:0011110	preweaning lethality, incomplete penetrance	Y	Y	Y
HGNC:390	AKR7A3	aldo-keto reductase family 7 member A3	Aldo-keto reductases					N	N		NA	Y	-0.15	-1.7215	1.0093e-19	N	75.255	N		Y	0.279251	Y	318	Y	Y	MGI:107796																	N
HGNC:24056	AKR7L	aldo-keto reductase family 7 like (gene/pseudogene)						N	N		NA	Y	0.22855	-0.047203	0.0002263	N		N		N		Y	319	Y	Y																		N
HGNC:391	AKT1	AKT serine/threonine kinase 1	Pleckstrin homology domain containing|AGC family kinases	Y	164730	Cowden syndrome 6, 615109 (3)		N	N		NA	Y	3.4537	-0.49173	0.97917	Y	96.8968	N		Y	0.0723488	N		Y	Y	MGI:87986	Y	MP:0011086	postnatal lethality, incomplete penetrance	MP:0002083, MP:0002007, MP:0001146, MP:0001262, MP:0001156, MP:0000703, MP:0001154, MP:0001153, MP:0002687, MP:0020550, MP:0009142, MP:0011086, MP:0001265, MP:0000746, MP:0001711, MP:0001732, MP:0001935, MP:0001712, MP:0003231, MP:0003717, MP:0004200, MP:0004256, MP:0004259, MP:0004921, MP:0011521, MP:0012099, MP:0012109, MP:0002152, MP:0000606, MP:0004565, MP:0000382, MP:0004126, MP:0002169, MP:…	underdeveloped hair follicles, decreased hepatocyte number, abnormal thymus morphology, weakness, abnormal testis morphology, small seminiferous tubules, seminiferous tubule degeneration, abnormal spermatogenesis, decreased body weight, decreased body size, hyperactivity, abnormal placenta morphology, abnormal placenta development, postnatal growth retardation, decreased litter size, increased ce…	MP:0005369, MP:0005376, MP:0005384, MP:0005378, MP:0002873, MP:0010771, MP:0005389, MP:0005375, MP:0002006, MP:0005379, MP:0003631, MP:0005387, MP:0005390, MP:0005380, MP:0005386, MP:0005388, MP:0005370, MP:0005385, MP:0005397, MP:0010768	neoplasm, normal phenotype, nervous system phenotype, muscle phenotype, liver/biliary system phenotype, adipose tissue phenotype, homeostasis/metabolism phenotype, growth/size/body region phenotype, endocrine/exocrine gland phenotype, embryo phenotype, cellular phenotype, cardiovascular system phenotype, behavior/neurological phenotype, immune system phenotype, respiratory system phenotype, repro…	Null/knockout, Null/knockout|Reporter	Akt1							Y	Y
HGNC:28426	AKT1S1	AKT1 substrate 1	MTOR complex 1					N	N		NA	Y	0.85077	1.0284	0.31219	N	96.5476	N		Y	0.10952	N		Y	Y	MGI:1914855	N			MP:0003076, MP:0006060	increased susceptibility to ischemic brain injury, increased cerebral infarction size	MP:0003631, MP:0005376	nervous system phenotype, homeostasis/metabolism phenotype		Akt1s1							Y	N
HGNC:392	AKT2	AKT serine/threonine kinase 2	Pleckstrin homology domain containing|AGC family kinases	Y	164731	Diabetes mellitus, type II, 125853 (3), Autosomal dominant, Hypoinsulinemic hypoglycemia with hemihypertrophy, 240900 (3), Autosomal dominant	AD	Y	Y	240900	AD	Y	2.4633	-0.85844	0.60593	N	98.2942	N		N		N		N	N	MGI:104874	N			MP:0002078, MP:0001258, MP:0001262, MP:0001559, MP:0002079, MP:0002727, MP:0005293, MP:0005331, MP:0003339, MP:0014146, MP:0014169, MP:0009167, MP:0030017, MP:0030022, MP:0009356, MP:0005668, MP:0009171, MP:0005560, MP:0005659, MP:0001126, MP:0002016, MP:0002680, MP:0002781, MP:0009371	abnormal ovary morphology, decreased body length, decreased body weight, hyperglycemia, ovary cysts, abnormal glucose homeostasis, increased circulating insulin level, decreased corpora lutea number, decreased circulating insulin level, increased circulating testosterone level, decreased pancreatic beta cell number, impaired glucose tolerance, insulin resistance, decreased circulating glucose lev…	MP:0010771, MP:0005378, MP:0005379, MP:0005375, MP:0005384, MP:0005376, MP:0005369, MP:0005389, MP:0002873, MP:0010768, MP:0005397, MP:0002006, MP:0005370, MP:0005388, MP:0005387, MP:0005390, MP:0003631	neoplasm, normal phenotype, nervous system phenotype, muscle phenotype, liver/biliary system phenotype, adipose tissue phenotype, homeostasis/metabolism phenotype, growth/size/body region phenotype, endocrine/exocrine gland phenotype, cellular phenotype, immune system phenotype, respiratory system phenotype, reproductive system phenotype, skeleton phenotype, hematopoietic system phenotype, mortal…		Akt2	N	MP:0002968, MP:0000063, MP:0000182, MP:0000183, MP:0002896, MP:0001258, MP:0001262, MP:0003961, MP:0003960, MP:0002644, MP:0010053, MP:0010024, MP:0005178, MP:0005179, MP:0002078, MP:0005505	increased circulating alkaline phosphatase level, decreased bone mineral density, increased circulating LDL cholesterol level, decreased circulating LDL cholesterol level, abnormal bone mineralization, decreased body length, decreased body weight, decreased lean body mass, increased lean body mass, decreased circulating triglyceride level, decreased grip strength, increased total body fat amount,…			Y	Y	N
HGNC:393	AKT3	AKT serine/threonine kinase 3	Pleckstrin homology domain containing|AGC family kinases	Y	611223	Megalencephaly-polymicrogyria-polydactyly-hydrocephalus syndrome 2, 615937 (3), Autosomal dominant	AD	N	N		NA	Y	4.0256	0.10227	0.99956	Y	99.2609	Y	2	N		N		Y	Y	MGI:1345147	N			MP:0000774, MP:0002175, MP:0000822, MP:0000781, MP:0008235, MP:0001650, MP:0002194, MP:0003997	decreased brain size, decreased corpus callosum size, abnormal brain ventricle morphology, abnormal seizure response to electrical stimulation, decreased brain weight, maximal tonic hindlimb extension seizures, tonic-clonic seizures, increased susceptibility to neuronal excitotoxicity	MP:0005379, MP:0005378, MP:0005384, MP:0005376, MP:0005387, MP:0005386, MP:0002006, MP:0010768, MP:0002873, MP:0005389, MP:0005385, MP:0005397, MP:0003631	neoplasm, normal phenotype, nervous system phenotype, homeostasis/metabolism phenotype, growth/size/body region phenotype, endocrine/exocrine gland phenotype, cellular phenotype, cardiovascular system phenotype, behavior/neurological phenotype, immune system phenotype, reproductive system phenotype, hematopoietic system phenotype, mortality/aging		Akt3							Y	N
HGNC:16710	AKTIP	AKT interacting protein	Ubiquitin conjugating enzymes E2					N	N		NA	Y	1.7567	1.2431	0.27005	N	96.6798	N		N		N		N	N	MGI:3693832	N			MP:0001258, MP:0001399, MP:0001325, MP:0000063, MP:0002764, MP:0003795, MP:0003961, MP:0004924, MP:0010124	decreased bone mineral density, decreased body length, abnormal retina morphology, hyperactivity, short tibia, abnormal bone structure, decreased lean body mass, abnormal behavior, decreased bone mineral content	MP:0005386, MP:0005391, MP:0005371, MP:0005390, MP:0005378	limbs/digits/tail phenotype, growth/size/body region phenotype, behavior/neurological phenotype, skeleton phenotype, vision/eye phenotype		Aktip	N	MP:0001399, MP:0000063, MP:0002764, MP:0001258, MP:0003961, MP:0001325, MP:0004924, MP:0003795, MP:0010124	hyperactivity, decreased bone mineral density, short tibia, decreased body length, decreased lean body mass, abnormal retina morphology, abnormal behavior, abnormal bone structure, decreased bone mineral content			Y	Y	N
HGNC:395	ALAD	aminolevulinate dehydratase		Y	125270	Porphyria, acute hepatic, 612740 (3), Autosomal recessive	AR	N	N		NA	Y	1.3493	0.11845	0.00029485	N	84.2985	N		N		N		N	N	MGI:96853										Y	MP:0011100	preweaning lethality, complete penetrance	MP:0011100	preweaning lethality, complete penetrance	Y	Y	Y
HGNC:396	ALAS1	5'-aminolevulinate synthase 1						N	N		NA	Y	1.2433	-0.82848	0.08286	N	95.77	N		N		N		N	N	MGI:87989	Y	MP:0011095	embryonic lethality between implantation and placentation, complete penetrance	MP:0003984, MP:0011095	embryonic growth retardation, embryonic lethality between implantation and placentation, complete penetrance	MP:0010768, MP:0005380, MP:0005378	growth/size/body region phenotype, embryo phenotype, mortality/aging	Reporter|Null/knockout	Alas1							Y	Y
HGNC:397	ALAS2	5'-aminolevulinate synthase 2		Y	301300	Anemia, sideroblastic, 1, 300751 (3), X-linked recessive, Protoporphyria, erythropoietic, X-linked, 300752 (3), X-linked dominant	XLd,XLr	N	N		NA	Y	2.4547	-0.69386	0.99619	Y		N		N		N		Y	N	MGI:87990	Y	MP:0011098	embryonic lethality during organogenesis, complete penetrance	MP:0001770, MP:0001577, MP:0005152, MP:0003396, MP:0003717, MP:0004229, MP:0011098	anemia, abnormal iron level, abnormal embryonic hematopoiesis, pallor, abnormal embryonic erythropoiesis, pancytopenia, embryonic lethality during organogenesis, complete penetrance	MP:0010768, MP:0005397, MP:0005380, MP:0010771, MP:0005376	homeostasis/metabolism phenotype, embryo phenotype, hematopoietic system phenotype, mortality/aging, integument phenotype	Null/knockout	Alas2							Y	Y
HGNC:399	ALB	albumin		Y	103600	Analbuminemia, 616000 (3)		Y	Y	616000	NA	Y	0.7368	-0.75769	0.60914	N	97.0475	N		N		N		N	N	MGI:87991	N			MP:0005419	decreased circulating serum albumin level	MP:0005381, MP:0005367, MP:0005370, MP:0005379, MP:0002006, MP:0002873, MP:0005369, MP:0005376, MP:0005384	neoplasm, normal phenotype, renal/urinary system phenotype, muscle phenotype, liver/biliary system phenotype, homeostasis/metabolism phenotype, endocrine/exocrine gland phenotype, digestive/alimentary phenotype, cellular phenotype		Alb							Y	N
HGNC:400	ALCAM	activated leukocyte cell adhesion molecule	CD molecules|V-set domain containing|C2-set domain containing|Immunoglobulin like domain containing|Ig-like cell adhesion molecule family					N	N		NA	Y	1.0885	0.25463	0.70998	N	93.7635	N		N		N		N	N	MGI:1313266	N			MP:0001325, MP:0000940, MP:0005241, MP:0003729	abnormal motor neuron innervation pattern, abnormal retina morphology, abnormal photoreceptor outer segment morphology, abnormal retinal ganglion layer morphology	MP:0003631, MP:0005391	nervous system phenotype, vision/eye phenotype		Alcam							Y	N
HGNC:402	ALDH1A1	aldehyde dehydrogenase 1 family member A1	Aldehyde dehydrogenases					N	N		NA	Y	1.7752	-0.24126	0.9599	Y	98.1703	N		N		N		Y	N	MGI:1347050|MGI:1353450																	N
HGNC:15472	ALDH1A2	aldehyde dehydrogenase 1 family member A2	Aldehyde dehydrogenases					N	N		NA	Y	1.5721	-1.7055	0.45829	N	98.8896	N		N		N		N	N	MGI:107928	Y	MP:0011098, MP:0011086, MP:0011092	postnatal lethality, incomplete penetrance, embryonic lethality, complete penetrance, embryonic lethality during organogenesis, complete penetrance	MP:0002085, MP:0002151, MP:0000267, MP:0001700, MP:0001688, MP:0000274, MP:0001698, MP:0000293, MP:0000298, MP:0005329, MP:0002884, MP:0003229, MP:0006107, MP:0004073, MP:0004251, MP:0004311, MP:0008788, MP:0009073, MP:0010656, MP:0011098, MP:0011732, MP:0012707, MP:0013168, MP:0013283, MP:0030249, MP:0001258, MP:0004310, MP:0006345, MP:0010642, MP:0001265, MP:0002191, MP:0001575, MP:0004161, MP:…	abnormal heart development, enlarged heart, absent myocardial trabeculae, absent atrioventricular cushions, decreased body length, decreased body size, cyanosis, abnormal somite development, decreased embryo size, abnormal embryo turning, abnormal embryonic tissue morphology, abnormal neural tube morphology, abnormal artery morphology, abnormal pharyngeal arch morphology, abnormal vitelline vascu…	MP:0005382, MP:0005369, MP:0005376, MP:0005384, MP:0005379, MP:0005378, MP:0005397, MP:0005385, MP:0010768, MP:0002873, MP:0005391, MP:0003631, MP:0005377, MP:0005371, MP:0005390, MP:0005367, MP:0005387, MP:0005388, MP:0005380	normal phenotype, nervous system phenotype, renal/urinary system phenotype, muscle phenotype, limbs/digits/tail phenotype, homeostasis/metabolism phenotype, hearing/vestibular/ear phenotype, growth/size/body region phenotype, endocrine/exocrine gland phenotype, embryo phenotype, craniofacial phenotype, cellular phenotype, cardiovascular system phenotype, immune system phenotype, respiratory syste…	Null/knockout, Hypomorph|Conditional ready	Aldh1a2							Y	Y
HGNC:409	ALDH1A3	aldehyde dehydrogenase 1 family member A3	Aldehyde dehydrogenases	Y	600463	Microphthalmia, isolated 8, 615113 (3), Autosomal recessive	AR	Y	Y	615113	AR	Y	2.352	0.25117	0.15417	N	95.0623	N		N		N		N	N	MGI:1861722	Y	MP:0011087	neonatal lethality, complete penetrance	MP:0002237, MP:0001575, MP:0001954, MP:0004054, MP:0008881, MP:0008970, MP:0008972, MP:0010706, MP:0010707, MP:0010711, MP:0010712, MP:0011087, MP:0030093, MP:0030181, MP:0030326, MP:0002699, MP:0011964	cyanosis, respiratory distress, abnormal nasal cavity morphology, abnormal vitreous body morphology, abnormal periocular mesenchyme morphology, absent Harderian gland, choanal atresia, ethmoturbinate hypoplasia, ventral rotation of lens, decreased ventral retina size, persistent hyperplastic primary vitreous, absent nasolacrimal duct, neonatal lethality, complete penetrance, increased total retin…	MP:0005367, MP:0005390, MP:0005391, MP:0005381, MP:0010768, MP:0002873, MP:0005388, MP:0005380, MP:0005384, MP:0005376, MP:0005382, MP:0005379, MP:0005378	normal phenotype, renal/urinary system phenotype, homeostasis/metabolism phenotype, growth/size/body region phenotype, endocrine/exocrine gland phenotype, embryo phenotype, digestive/alimentary phenotype, craniofacial phenotype, cellular phenotype, respiratory system phenotype, skeleton phenotype, vision/eye phenotype, mortality/aging	Null/knockout	Aldh1a3	Y	MP:0011100	preweaning lethality, complete penetrance	MP:0011100	preweaning lethality, complete penetrance	Y	Y	Y
HGNC:407	ALDH1B1	aldehyde dehydrogenase 1 family member B1	Aldehyde dehydrogenases					N	N		NA	Y	-0.19386	0.31907	2.2972e-06	N	85.5136	N		N		N		N	N	MGI:1919785	N			MP:0010052, MP:0008875, MP:0013279, MP:0001559, MP:0002710, MP:0005215, MP:0005293, MP:0005331, MP:0005491, MP:0003059, MP:0003058, MP:0003674, MP:0003934, MP:0004231, MP:0009113, MP:0009175, MP:0009176, MP:0009180, MP:0011819, MP:0014117, MP:0014121	hyperglycemia, increased glucagon secretion, increased insulin secretion, decreased insulin secretion, oxidative stress, abnormal pancreas development, abnormal calcium ion homeostasis, abnormal pancreatic islet morphology, impaired glucose tolerance, insulin resistance, pancreatic islet hyperplasia, abnormal xenobiotic pharmacokinetics, increased pancreatic beta cell mass, abnormal pancreatic be…	MP:0005379, MP:0005376, MP:0005384, MP:0005386	homeostasis/metabolism phenotype, endocrine/exocrine gland phenotype, cellular phenotype, behavior/neurological phenotype		Aldh1b1							Y	N
HGNC:3978	ALDH1L1	aldehyde dehydrogenase 1 family member L1	Aldehyde dehydrogenases					N	N		NA	Y	0.63456	-0.35945	4.7916e-11	N	91.7496	N		N		N		N	N	MGI:1340024	N			MP:0011967, MP:0011968	increased or absent threshold for auditory brainstem response, decreased threshold for auditory brainstem response	MP:0005377	hearing/vestibular/ear phenotype		Aldh1l1	N	MP:0000063, MP:0001304, MP:0001303, MP:0011967, MP:0011968, MP:0005565, MP:0005566, MP:0005634, MP:0003020	decreased bone mineral density, cataract, abnormal lens morphology, increased or absent threshold for auditory brainstem response, decreased threshold for auditory brainstem response, increased blood urea nitrogen level, decreased blood urea nitrogen level, decreased circulating sodium level, decreased circulating chloride level			Y	Y	N
HGNC:26777	ALDH1L2	aldehyde dehydrogenase 1 family member L2	Aldehyde dehydrogenases					N	N		NA	Y	1.4564	1.1572	1.7499e-17	N	90.8303	N		N		N		N	N	MGI:2444680																	N
HGNC:404	ALDH2	aldehyde dehydrogenase 2 family member	Aldehyde dehydrogenases	Y	100650	Alcohol sensitivity, acute, 610251 (3), Autosomal dominant	AD	N	N		NA	Y	1.4025	-0.60991	2.464e-09	N	88.4596	N		N		Y	239	Y	Y	MGI:99600	N			MP:0005584, MP:0010954, MP:0000186, MP:0000183, MP:0005179, MP:0002966, MP:0005567, MP:0001935, MP:0001486, MP:0001756, MP:0000063, MP:0001554, MP:0005018, MP:0005316, MP:0002896, MP:0008075, MP:0008079	decreased bone mineral density, decreased circulating LDL cholesterol level, decreased circulating HDL cholesterol level, abnormal startle reflex, increased circulating free fatty acid level, abnormal urination, decreased litter size, abnormal bone mineralization, decreased circulating alkaline phosphatase level, decreased T cell number, decreased circulating cholesterol level, abnormal response …	MP:0005379, MP:0005378, MP:0010771, MP:0005390, MP:0005367, MP:0005376, MP:0005387, MP:0005384, MP:0005386, MP:0005370, MP:0001186, MP:0002006, MP:0005397, MP:0010768, MP:0005389, MP:0005391, MP:0003631, MP:0005371	pigmentation phenotype, neoplasm, nervous system phenotype, renal/urinary system phenotype, liver/biliary system phenotype, limbs/digits/tail phenotype, homeostasis/metabolism phenotype, growth/size/body region phenotype, endocrine/exocrine gland phenotype, cellular phenotype, behavior/neurological phenotype, immune system phenotype, reproductive system phenotype, skeleton phenotype, vision/eye p…		Aldh2	N	MP:0000063, MP:0001486, MP:0002896, MP:0008079, MP:0008075, MP:0005018, MP:0005316	decreased bone mineral density, abnormal startle reflex, abnormal bone mineralization, decreased CD8-positive, alpha-beta T cell number, decreased CD4-positive, alpha beta T cell number, decreased T cell number, abnormal response to tactile stimuli			Y	Y	N
HGNC:405	ALDH3A1	aldehyde dehydrogenase 3 family member A1	Aldehyde dehydrogenases					N	N		NA	Y	0.30647	-0.80038	3.5203e-17	N	93.1838	N		N		N		N	N	MGI:1353451	N			MP:0002169, MP:0003961, MP:0010124	no abnormal phenotype detected, decreased lean body mass, decreased bone mineral content	MP:0005378, MP:0005390, MP:0002873	normal phenotype, growth/size/body region phenotype, skeleton phenotype		Aldh3a1	N	MP:0000222, MP:0003961, MP:0010124	decreased neutrophil cell number, decreased lean body mass, decreased bone mineral content			Y	Y	N
HGNC:403	ALDH3A2	aldehyde dehydrogenase 3 family member A2	Aldehyde dehydrogenases	Y	609523	Sjogren-Larsson syndrome, 270200 (3), Autosomal recessive	AR	N	N		NA	Y	0.82035	1.7901	1.0573e-05	N	93.2724	N		N		N		N	N	MGI:1353452	N			MP:0002590, MP:0002591, MP:0002874, MP:0002875, MP:0004924, MP:0009142, MP:0001231, MP:0001239, MP:0001236, MP:0003453, MP:0003674, MP:0004777, MP:0009441, MP:0009583, MP:0011939, MP:0020016, MP:0013245	abnormal epidermis stratum basale morphology, abnormal epidermis stratum spinosum morphology, abnormal epidermis stratum granulosum morphology, increased mean corpuscular volume, decreased mean corpuscular volume, decreased hemoglobin content, decreased erythrocyte cell number, abnormal keratinocyte physiology, oxidative stress, abnormal phospholipid level, abnormal behavior, decreased prepulse i…	MP:0003631, MP:0005397, MP:0005386, MP:0005376, MP:0005384, MP:0010771	nervous system phenotype, homeostasis/metabolism phenotype, cellular phenotype, behavior/neurological phenotype, hematopoietic system phenotype, integument phenotype		Aldh3a2	N	MP:0001402, MP:0001488, MP:0002875, MP:0002874, MP:0002591, MP:0002590, MP:0003960, MP:0004924, MP:0009142, MP:0010024	hypoactivity, increased startle reflex, decreased erythrocyte cell number, decreased hemoglobin content, decreased mean corpuscular volume, increased mean corpuscular volume, increased lean body mass, abnormal behavior, decreased prepulse inhibition, increased total body fat amount			Y	Y	N
HGNC:410	ALDH3B1	aldehyde dehydrogenase 3 family member B1	Aldehyde dehydrogenases					N	N		NA	Y	1.1166	0.1743	6.7305e-06	N	94.2045	N		N		N		N	N	MGI:1914939	Y	MP:0011110	preweaning lethality, incomplete penetrance	MP:0000063, MP:0000222, MP:0011110	decreased bone mineral density, decreased neutrophil cell number, preweaning lethality, incomplete penetrance	MP:0005397, MP:0010768, MP:0005387, MP:0005390	immune system phenotype, skeleton phenotype, hematopoietic system phenotype, mortality/aging	Reporter|Null/knockout	Aldh3b1	Y	MP:0011110, MP:0000063	preweaning lethality, incomplete penetrance, decreased bone mineral density	MP:0011110	preweaning lethality, incomplete penetrance	Y	Y	Y
HGNC:411	ALDH3B2	aldehyde dehydrogenase 3 family member B2	Aldehyde dehydrogenases					N	N		NA	Y	-0.11484	-0.69533	3.8927e-13	N	92.8878	N		N		N		N	N	MGI:1920708|MGI:2147613																	N
HGNC:406	ALDH4A1	aldehyde dehydrogenase 4 family member A1	Aldehyde dehydrogenases	Y	606811	Hyperprolinemia, type II, 239510 (3), Autosomal recessive	AR	N	N		NA	Y	0.010257	0.3769	1.258e-05	N	90.7169	N		N		N		N	N	MGI:2443883																	N
HGNC:408	ALDH5A1	aldehyde dehydrogenase 5 family member A1	Aldehyde dehydrogenases	Y	610045	Succinic semialdehyde dehydrogenase deficiency, 271980 (3), Autosomal recessive	AR	N	N		NA	Y	0.75042	0.61773	3.4001e-07	N	90.2935	N		N		N		N	N	MGI:2441982	Y	MP:0011085	postnatal lethality, complete penetrance	MP:0001262, MP:0001393, MP:0002183, MP:0005266, MP:0005332, MP:0002826, MP:0000243, MP:0003216, MP:0004994, MP:0009643, MP:0011085	myoclonus, decreased body weight, ataxia, gliosis, tonic seizures, absence seizures, abnormal brain wave pattern, abnormal metabolism, abnormal amino acid level, abnormal urine homeostasis, postnatal lethality, complete penetrance	MP:0005378, MP:0005376, MP:0003631, MP:0005369, MP:0010768, MP:0005386, MP:0005367	nervous system phenotype, renal/urinary system phenotype, muscle phenotype, homeostasis/metabolism phenotype, growth/size/body region phenotype, behavior/neurological phenotype, mortality/aging	Null/knockout	Aldh5a1							Y	Y
HGNC:7179	ALDH6A1	aldehyde dehydrogenase 6 family member A1	Aldehyde dehydrogenases	Y	603178	Methylmalonate semialdehyde dehydrogenase deficiency, 614105 (3), Autosomal recessive	AR	N	N		NA	Y	1.2012	1.4342	5.8973e-10	N	90.4502	N		N		N		N	N	MGI:1915077																	N
HGNC:877	ALDH7A1	aldehyde dehydrogenase 7 family member A1	Aldehyde dehydrogenases	Y	107323	Epilepsy, pyridoxine-dependent, 266100 (3), Autosomal recessive	AR	Y	N	266100	AR	Y	0.54087	-0.10313	2.999e-22	N	91.5339	N		N		N		N	N	MGI:108186																	N
HGNC:15471	ALDH8A1	aldehyde dehydrogenase 8 family member A1	Aldehyde dehydrogenases					N	N		NA	Y	0.49481	0.58663	3.2258e-12	N	87.5532	N		N		Y	253	Y	Y	MGI:2653900																	N
HGNC:412	ALDH9A1	aldehyde dehydrogenase 9 family member A1	Aldehyde dehydrogenases					N	N		NA	Y	-0.36095	-0.80694	1.0788e-11	N	88.9146	N		N		N		N	N	MGI:1861622	N			MP:0002060	abnormal skin morphology	MP:0010771	integument phenotype		Aldh9a1	N	MP:0002060	abnormal skin morphology			Y	Y	N
HGNC:28114	ALDH16A1	aldehyde dehydrogenase 16 family member A1	Aldehyde dehydrogenases					N	N		NA	Y	-0.23466	0.47856	1.9801e-18	N	85.2914	N		N		N		N	N	MGI:1916998	N			MP:0001325, MP:0000194, MP:0005103, MP:0005634, MP:0003020	increased circulating calcium level, abnormal retina morphology, decreased circulating chloride level, abnormal retinal pigmentation, decreased circulating sodium level	MP:0005391, MP:0001186, MP:0005376	pigmentation phenotype, homeostasis/metabolism phenotype, vision/eye phenotype		Aldh16a1	N	MP:0000194, MP:0001325, MP:0005634, MP:0003020	increased circulating calcium level, abnormal retina morphology, decreased circulating sodium level, decreased circulating chloride level			Y	Y	N
HGNC:9722	ALDH18A1	aldehyde dehydrogenase 18 family member A1	Aldehyde dehydrogenases	Y	138250	Cutis laxa, autosomal dominant 3, 616603 (3), Autosomal dominant, Cutis laxa, autosomal recessive, type IIIA, 219150 (3), Autosomal recessive, Isolated cases, Spastic paraplegia 9A, autosomal dominant, 601162 (3), Autosomal dominant, Spastic paraplegia 9B, autosomal recessive, 616586 (3), Autosomal recessive	AR,AD	Y	Y	616603, 219150	AR,AD	Y	2.1697	0.69939	0.0014155	N	98.6287	N		Y	0.537075	N		Y	Y	MGI:1888908										Y	MP:0011100	preweaning lethality, complete penetrance	MP:0011100	preweaning lethality, complete penetrance	Y	Y	Y
HGNC:414	ALDOA	aldolase, fructose-bisphosphate A		Y	103850	Glycogen storage disease XII, 611881 (3), Autosomal recessive	AR	N	N		NA	Y	0.32181	-2.313	0.0054513	N	93.7071	N		N		Y	418	Y	Y	MGI:87994										Y	MP:0011100	preweaning lethality, complete penetrance	MP:0011100	preweaning lethality, complete penetrance	Y	Y	Y
HGNC:417	ALDOB	aldolase, fructose-bisphosphate B		Y	612724	Fructose intolerance, hereditary, 229600 (3), Autosomal recessive	AR	N	N		NA	Y	-1.3672	-1.5053	1.0067e-06	N	93.1043	N		N		N		N	N	MGI:87995	Y	MP:0011110	preweaning lethality, incomplete penetrance	MP:0000598, MP:0001265, MP:0000603, MP:0001860, MP:0002628, MP:0003333, MP:0008993, MP:0009763, MP:0001258, MP:0001415, MP:0000063, MP:0002968, MP:0003921, MP:0003961, MP:0010025, MP:0010124, MP:0011110, MP:0011967	decreased bone mineral density, abnormal liver morphology, pale liver, decreased body length, decreased body size, increased exploration in new environment, liver inflammation, hepatic steatosis, increased circulating alkaline phosphatase level, liver fibrosis, abnormal heart left ventricle morphology, decreased lean body mass, abnormal portal triad morphology, increased sensitivity to induced mo…	MP:0005377, MP:0005390, MP:0005387, MP:0005386, MP:0005370, MP:0010768, MP:0005378, MP:0005385, MP:0005376, MP:0005375	liver/biliary system phenotype, adipose tissue phenotype, homeostasis/metabolism phenotype, hearing/vestibular/ear phenotype, growth/size/body region phenotype, cardiovascular system phenotype, behavior/neurological phenotype, immune system phenotype, skeleton phenotype, mortality/aging	Null/knockout|Reporter	Aldob	Y	MP:0011110, MP:0000063, MP:0001258, MP:0003961, MP:0011967, MP:0010124, MP:0010025	preweaning lethality, incomplete penetrance, decreased bone mineral density, decreased body length, decreased lean body mass, increased or absent threshold for auditory brainstem response, decreased bone mineral content, decreased total body fat amount	MP:0011110	preweaning lethality, incomplete penetrance	Y	Y	Y
HGNC:418	ALDOC	aldolase, fructose-bisphosphate C						N	N		NA	Y	1.165	0.84797	0.070036	N	92.358	N		N		N		N	N	MGI:101863	N			MP:0002135	abnormal kidney morphology	MP:0005367, MP:0002873	normal phenotype, renal/urinary system phenotype		Aldoc	N	MP:0004924, MP:0011967, MP:0002135	abnormal behavior, increased or absent threshold for auditory brainstem response, abnormal kidney morphology			Y	Y	N
HGNC:18294	ALG1	ALG1, chitobiosyldiphosphodolichol beta-mannosyltransferase	Glycosyl transferases group 1 domain containing	Y	605907	Congenital disorder of glycosylation, type Ik, 608540 (3), Autosomal recessive	AR	Y	Y	608540	AR						95.4678	N		Y	0.334696	N		Y	Y	MGI:2384774										Y	MP:0011100	preweaning lethality, complete penetrance	MP:0011100	preweaning lethality, complete penetrance	Y	Y	Y	N			MP:0002075	abnormal coat/hair pigmentation
HGNC:33721	ALG1L	ALG1, chitobiosyldiphosphodolichol beta-mannosyltransferase like	Glycosyl transferases group 1 domain containing					N	N		NA							N		N		N			N																		N
HGNC:37258	ALG1L2	ALG1, chitobiosyldiphosphodolichol beta-mannosyltransferase like 2	Glycosyl transferases group 1 domain containing					N	N		NA							N		N		N			N																		N
HGNC:23159	ALG2	ALG2, alpha-1,3/1,6-mannosyltransferase	Glycosyl transferases group 1 domain containing	Y	607905	Myasthenic syndrome, congenital, 14, with tubular aggregates, 616228 (3), Autosomal recessive	AR	N	N		NA	Y	-0.11245	-1.8168	7.579e-05	N	92.1006	N		N		N		N	N	MGI:1914731	Y	MP:0011100	preweaning lethality, complete penetrance	MP:0011100	preweaning lethality, complete penetrance	MP:0005384, MP:0005376, MP:0005386, MP:0010768	homeostasis/metabolism phenotype, cellular phenotype, behavior/neurological phenotype, mortality/aging	Reporter|Null/knockout, Null/knockout	Alg2	Y	MP:0011100	preweaning lethality, complete penetrance	MP:0011100	preweaning lethality, complete penetrance	Y	Y	Y	N			MP:0011275, MP:0013278, MP:0011806	abnormal behavioral response to light, decreased dermal fibroblast proliferation, decreased fasted circulating glucose level
HGNC:23056	ALG3	ALG3, alpha-1,3- mannosyltransferase	Dolichyl D-mannosyl phosphate dependent mannosyltransferases	Y	608750	Congenital disorder of glycosylation, type Id, 601110 (3), Autosomal recessive	AR	N	N		NA	Y	-0.26307	-0.70178	1.5739e-10	N	93.7694	N		N		N		N	N	MGI:1098592																	N
HGNC:20266	ALG5	ALG5, dolichyl-phosphate beta-glucosyltransferase	Glycosyltransferase family 2					N	N		NA	Y	1.0775	-0.21615	0.29824	N	96.3598	N		N		N		N	N	MGI:1913498																	N
HGNC:23157	ALG6	ALG6, alpha-1,3-glucosyltransferase	Alpha-1,3-glucosyltransferases	Y	604566	Congenital disorder of glycosylation, type Ic, 603147 (3), Autosomal recessive	AR	N	N		NA	Y	1.6503	0.69751	0.0054179	N	91.7047	N		N		N		N	N	MGI:2444031										Y	MP:0011100	preweaning lethality, complete penetrance	MP:0011100	preweaning lethality, complete penetrance	Y	Y	Y
HGNC:23161	ALG8	ALG8, alpha-1,3-glucosyltransferase	Alpha-1,3-glucosyltransferases	Y	608103	Congenital disorder of glycosylation, type Ih, 608104 (3), Autosomal recessive, Polycystic liver disease 3 with or without kidney cysts, 617874 (3)	AR	Y	Y	608104	AR	Y	0.77813	-0.70816	5.244e-08	N	92.3354	N		N		Y	276	Y	Y	MGI:2141959																	N
HGNC:15672	ALG9	ALG9, alpha-1,2-mannosyltransferase	Dolichyl D-mannosyl phosphate dependent mannosyltransferases	Y	606941	Congenital disorder of glycosylation, type Il, 608776 (3), Autosomal recessive, Gillessen-Kaesbach-Nishimura syndrome, 263210 (3), Autosomal recessive	AR	Y	Y	263210	AR	Y	1.116	0.56765	0.00083134	N	92.9316	N		N		N		N	N	MGI:1924753										Y	MP:0011100	preweaning lethality, complete penetrance	MP:0011100	preweaning lethality, complete penetrance	Y	Y	Y
HGNC:23162	ALG10	ALG10, alpha-1,2-glucosyltransferase	Alpha-1,2-glucosyltransferases					N	N		NA	Y	0.062703	0.063022	1.1133e-06	N		N		N		N		N	N	MGI:2146159	Y	MP:0011100	preweaning lethality, complete penetrance	MP:0011100	preweaning lethality, complete penetrance	MP:0005390, MP:0005371, MP:0003631, MP:0005377, MP:0005385, MP:0010768, MP:0005386, MP:0005376, MP:0005375	nervous system phenotype, limbs/digits/tail phenotype, adipose tissue phenotype, homeostasis/metabolism phenotype, hearing/vestibular/ear phenotype, cardiovascular system phenotype, behavior/neurological phenotype, skeleton phenotype, mortality/aging	Null/knockout|Reporter, Reporter|Null/knockout	Alg10b	Y	MP:0001697, MP:0001691, MP:0001672, MP:0001726, MP:0001718, MP:0001722, MP:0011100, MP:0001785, MP:0002884, MP:0000288, MP:0000266, MP:0003864, MP:0003984, MP:0003720, MP:0008854, MP:0006108, MP:0009806, MP:0003425, MP:0002151, MP:0003232, MP:0003229, MP:0005650	abnormal embryo size, abnormal somite shape, abnormal embryo development, abnormal allantois morphology, abnormal visceral yolk sac morphology, pale yolk sac, preweaning lethality, complete penetrance, edema, abnormal pharyngeal arch morphology, abnormal pericardium morphology, abnormal heart morphology, abnormal midbrain development, embryonic growth retardation, abnormal neural tube closure, bl…	MP:0011100	preweaning lethality, complete penetrance	Y	Y	Y	N			MP:0001539, MP:0000274, MP:0001415, MP:0010025, MP:0011967, MP:0013278, MP:0013279	enlarged heart, increased exploration in new environment, decreased caudal vertebrae number, decreased total body fat amount, increased or absent threshold for auditory brainstem response, decreased fasted circulating glucose level, increased fasted circulating glucose level
HGNC:31088	ALG10B	ALG10B, alpha-1,2-glucosyltransferase	Alpha-1,2-glucosyltransferases					N	N		NA	Y	-1.5011	1.1283	2.509e-08	N		N		N		N		N	N	MGI:2146159																	N
HGNC:32456	ALG11	ALG11, alpha-1,2-mannosyltransferase	Glycosyl transferases group 1 domain containing	Y	613666	Congenital disorder of glycosylation, type Ip, 613661 (3), Autosomal recessive	AR	N	N		NA	Y	0.014432	0.65788	9.2993e-09	N	86.5312	N		N		N		N	N	MGI:2142632										Y	MP:0011100, MP:0013292	preweaning lethality, complete penetrance, embryonic lethality prior to organogenesis	MP:0011100, MP:0013292	preweaning lethality, complete penetrance, embryonic lethality prior to organogenesis	Y	Y	Y
HGNC:19358	ALG12	ALG12, alpha-1,6-mannosyltransferase	Dolichyl D-mannosyl phosphate dependent mannosyltransferases	Y	607144	Congenital disorder of glycosylation, type Ig, 607143 (3)		N	N		NA	Y	0.0065707	-1.9985	1.3777e-07	N	89.9396	N		N		N		N	N	MGI:2385025																	N
HGNC:30881	ALG13	ALG13, UDP-N-acetylglucosaminyltransferase subunit	UDP-N-acetylglucosaminyltransferase subunits|OTU domain containing|Tudor domain containing	Y	300776	Epileptic encephalopathy, early infantile, 36, 300884 (3), X-linked dominant	XLd	N	N		NA	Y	1.3562	-0.55894	0.99998	Y		N		N		N		Y	N	MGI:1914824	N			MP:0000334, MP:0000063, MP:0000218, MP:0005018, MP:0005014, MP:0003961, MP:0008079, MP:0010024, MP:0010124	decreased bone mineral density, increased leukocyte cell number, decreased granulocyte number, decreased lean body mass, increased B cell number, decreased T cell number, decreased CD8-positive, alpha-beta T cell number, increased total body fat amount, decreased bone mineral content	MP:0005378, MP:0010768, MP:0005375, MP:0005387, MP:0005390, MP:0005380, MP:0005397, MP:0005385	adipose tissue phenotype, growth/size/body region phenotype, embryo phenotype, cardiovascular system phenotype, immune system phenotype, skeleton phenotype, hematopoietic system phenotype, mortality/aging		Alg13	N	MP:0000334, MP:0000063, MP:0000218, MP:0003961, MP:0010124, MP:0010024	decreased granulocyte number, decreased bone mineral density, increased leukocyte cell number, decreased lean body mass, decreased bone mineral content, increased total body fat amount			Y	Y	N
HGNC:28287	ALG14	ALG14, UDP-N-acetylglucosaminyltransferase subunit	UDP-N-acetylglucosaminyltransferase subunits					N	N		NA	Y	0.30371	0.57471	0.0010873	N	79.388	N		N		N		N	N	MGI:1914039										Y	MP:0011100, MP:0013292	preweaning lethality, complete penetrance, embryonic lethality prior to organogenesis	MP:0011100, MP:0013292	preweaning lethality, complete penetrance, embryonic lethality prior to organogenesis	Y	Y	Y
HGNC:427	ALK	ALK receptor tyrosine kinase	Receptor Tyrosine Kinases|CD molecules					N	N		NA	Y	0.15814	-2.59	3.4971e-06	N	93.6304	N		N		N		N	N	MGI:103305	N			MP:0003545, MP:0009751, MP:0001262, MP:0002216, MP:0001147, MP:0001752, MP:0001938, MP:0000837, MP:0002673, MP:0002780, MP:0005250, MP:0004852, MP:0006362, MP:0008489, MP:0008940, MP:0008975, MP:0013601	abnormal hypothalamus morphology, small testis, decreased body weight, abnormal hypothalamus secretion, delayed sexual maturation, abnormal seminiferous tubule morphology, abnormal sperm number, decreased circulating testosterone level, increased alcohol consumption, decreased testis weight, Sertoli cell hypoplasia, abnormal male germ cell morphology, slow postnatal weight gain, delayed balanopre…	MP:0010771, MP:0005378, MP:0005379, MP:0005376, MP:0005391, MP:0010768, MP:0005389, MP:0002006, MP:0001186, MP:0005386, MP:0005388, MP:0005390, MP:0003631	pigmentation phenotype, neoplasm, nervous system phenotype, homeostasis/metabolism phenotype, growth/size/body region phenotype, endocrine/exocrine gland phenotype, behavior/neurological phenotype, respiratory system phenotype, reproductive system phenotype, skeleton phenotype, vision/eye phenotype, mortality/aging, integument phenotype		Alk							Y	N
HGNC:33775	ALKAL1	ALK and LTK ligand 1						N	N		NA						85.3867	N		N		N			N	MGI:3645495																	N
HGNC:27683	ALKAL2	ALK and LTK ligand 2						N	N		NA						90.3264	N		N		N			N	MGI:3697448																	N
HGNC:17911	ALKBH1	alkB homolog 1, histone H2A dioxygenase	Alkylation repair homologs					N	N		NA	Y	0.062929	0.85855	4.9596e-06	N	83.8298	N		N		Y	62	Y	Y	MGI:2384034	N			MP:0001713, MP:0004201, MP:0004200, MP:0004266, MP:0004921, MP:0008957, MP:0008959, MP:0009674, MP:0011521, MP:0012109, MP:0002092, MP:0000458, MP:0001303, MP:0000157, MP:0000116, MP:0000445, MP:0002216, MP:0001147, MP:0001293, MP:0001297, MP:0001732, MP:0000914, MP:0001935, MP:0001154, MP:0001328, MP:0001326, MP:0000107, MP:0000109, MP:0001915, MP:0000077, MP:0005263, MP:0005306, MP:0002840, MP:…	abnormal interparietal bone morphology, abnormal frontal bone morphology, abnormal parietal bone morphology, abnormal tooth development, abnormal sternum morphology, short snout, abnormal mandible morphology, exencephaly, small testis, seminiferous tubule degeneration, anophthalmia, microphthalmia, abnormal lens morphology, retinal degeneration, disorganized retinal layers, decreased trophoblast …	MP:0005384, MP:0005382, MP:0005378, MP:0005379, MP:0005380, MP:0005390, MP:0005371, MP:0003631, MP:0005391, MP:0010768, MP:0005389, MP:0005385	nervous system phenotype, limbs/digits/tail phenotype, growth/size/body region phenotype, endocrine/exocrine gland phenotype, embryo phenotype, craniofacial phenotype, cellular phenotype, cardiovascular system phenotype, reproductive system phenotype, skeleton phenotype, vision/eye phenotype, mortality/aging		Alkbh1							Y	N	N			MP:0000445, MP:0001293, MP:0001297, MP:0000914, MP:0001935, MP:0003720, MP:0008770, MP:0010769, MP:0030189	short snout, exencephaly, anophthalmia, microphthalmia, decreased litter size, abnormal neural tube closure, decreased survivor rate, abnormal survival, broad snout
HGNC:32487	ALKBH2	alkB homolog 2, alpha-ketoglutarate dependent dioxygenase	Alkylation repair homologs					N	N		NA	Y	0.37587	-0.033958	0.0029449	N	89.6684	N		N		Y	157	Y	Y	MGI:2141032	N			MP:0008058	abnormal DNA repair	MP:0005384, MP:0005376	homeostasis/metabolism phenotype, cellular phenotype		Alkbh2							Y	N
HGNC:30141	ALKBH3	alkB homolog 3, alpha-ketoglutaratedependent dioxygenase	Alkylation repair homologs					N	N		NA	Y	0.053176	0.071085	1.4298e-12	N	91.6763	N		N		N		N	N	MGI:1916363	N			MP:0002169	no abnormal phenotype detected	MP:0005384, MP:0005376, MP:0002873	normal phenotype, homeostasis/metabolism phenotype, cellular phenotype		Alkbh3							Y	N
HGNC:21900	ALKBH4	alkB homolog 4, lysine demethylase	Alkylation repair homologs					N	N		NA	Y	0.69085	-1.1387	0.12756	N	93.8024	N		N		N		N	N	MGI:1919291	Y	MP:0011100	preweaning lethality, complete penetrance	MP:0011100	preweaning lethality, complete penetrance	MP:0005384, MP:0010768	cellular phenotype, mortality/aging	Null/knockout	Alkbh4							Y	Y
HGNC:25996	ALKBH5	alkB homolog 5, RNA demethylase	Alkylation repair homologs					N	N		NA						98.0721	N		Y	0.18287	N		Y	Y	MGI:2144489	N			MP:0002216, MP:0001147, MP:0001935, MP:0001922, MP:0002687, MP:0005578, MP:0004852, MP:0008280	small testis, reduced male fertility, decreased litter size, abnormal seminiferous tubule morphology, oligozoospermia, decreased testis weight, teratozoospermia, abnormal male germ cell apoptosis	MP:0005389, MP:0005384, MP:0005379	endocrine/exocrine gland phenotype, cellular phenotype, reproductive system phenotype		Alkbh5							Y	N
HGNC:28243	ALKBH6	alkB homolog 6	Alkylation repair homologs					N	N		NA	Y	1.1759	1.3733	0.087967	N	93.1838	N		Y	0.151329	N		Y	Y	MGI:2142037										N	MP:0002092, MP:0005553	abnormal eye morphology, increased circulating creatinine level			Y	Y	N
HGNC:21306	ALKBH7	alkB homolog 7	Alkylation repair homologs					N	N		NA	Y	0.10932	0.76066	2.1814e-06	N	88.3122	N		N		N		N	N	MGI:1913650																	N
HGNC:25189	ALKBH8	alkB homolog 8, tRNA methyltransferase	Alkylation repair homologs|RNA binding motif containing|tRNA methyltransferases					N	N		NA	Y	0.8571	0.72104	0.00062987	N	94.155	N		N		Y	104	Y	Y	MGI:1914917	N			MP:0002169	no abnormal phenotype detected	MP:0002873	normal phenotype		Alkbh8	N	MP:0002590	increased mean corpuscular volume			Y	Y	N
HGNC:17377	ALLC	allantoicase						N	N		NA	Y	0.24858	0.22184	3.1297e-15	N	86.3124	N		N		Y	33	Y	Y	MGI:2136971																	N
HGNC:428	ALMS1	ALMS1, centrosome and basal body associated protein		Y	606844	Alstrom syndrome, 203800 (3), Autosomal recessive	AR	N	N		NA						95.1989	N		N		N			N	MGI:1934606	N			MP:0000008, MP:0001260, MP:0001261, MP:0002216, MP:0001559, MP:0002079, MP:0001116, MP:0002628, MP:0005178, MP:0002871, MP:0005491, MP:0005551, MP:0002981, MP:0003068, MP:0003731, MP:0003917, MP:0009050, MP:0009255, MP:0009645, MP:0011405, MP:0011967	increased white adipose tissue amount, small gonad, increased body weight, obese, hyperglycemia, increased circulating insulin level, abnormal seminiferous tubule morphology, hepatic steatosis, albuminuria, increased liver weight, enlarged kidney, abnormal retinal outer nuclear layer morphology, increased kidney weight, increased circulating cholesterol level, pancreatic islet hyperplasia, abnorm…	MP:0005389, MP:0001186, MP:0005370, MP:0005386, MP:0005387, MP:0005367, MP:0005377, MP:0003631, MP:0005391, MP:0005378, MP:0005379, MP:0005375, MP:0005376, MP:0005384	pigmentation phenotype, nervous system phenotype, renal/urinary system phenotype, liver/biliary system phenotype, adipose tissue phenotype, homeostasis/metabolism phenotype, hearing/vestibular/ear phenotype, growth/size/body region phenotype, endocrine/exocrine gland phenotype, cellular phenotype, behavior/neurological phenotype, immune system phenotype, reproductive system phenotype, vision/eye …		Alms1	N	MP:0001392	abnormal locomotor behavior			Y	Y	N
HGNC:435	ALOX5	arachidonate 5-lipoxygenase	Arachidonate lipoxygenases					N	N		NA	Y	1.1947	-0.063179	1.4969e-06	N	93.5208	N		N		N		N	N	MGI:87999	N			MP:0001790, MP:0001876, MP:0000692, MP:0001845, MP:0002463, MP:0005087, MP:0005597, MP:0008719, MP:0008720, MP:0009814, MP:0009817, MP:0009818, MP:0000062, MP:0005145, MP:0005669, MP:0004822, MP:0008908	increased bone mineral density, small spleen, abnormal immune system physiology, abnormal inflammatory response, decreased inflammatory response, abnormal neutrophil physiology, decreased susceptibility to experimental autoimmune uveoretinitis, decreased acute inflammation, increased circulating VLDL cholesterol level, decreased susceptibility to type I hypersensitivity reaction, increased circul…	MP:0005397, MP:0005387, MP:0005390, MP:0005375, MP:0005384, MP:0005376	adipose tissue phenotype, homeostasis/metabolism phenotype, cellular phenotype, immune system phenotype, skeleton phenotype, hematopoietic system phenotype		Alox5							Y	N
HGNC:436	ALOX5AP	arachidonate 5-lipoxygenase activating protein						N	N		NA	Y	1.0923	0.95316	0.080972	N	85.5025	N		N		N		N	N	MGI:107505	N			MP:0005597, MP:0005087, MP:0008719, MP:0009814, MP:0009817, MP:0009818, MP:0001876, MP:0003436, MP:0009811, MP:0009813	decreased inflammatory response, decreased susceptibility to induced arthritis, decreased acute inflammation, decreased susceptibility to type I hypersensitivity reaction, impaired neutrophil recruitment, abnormal prostaglandin level, abnormal leukotriene level, increased prostaglandin level, decreased leukotriene level, abnormal thromboxane level	MP:0005397, MP:0005387, MP:0005390, MP:0005376	homeostasis/metabolism phenotype, immune system phenotype, skeleton phenotype, hematopoietic system phenotype		Alox5ap							Y	N	N			MP:0003436, MP:0009817	decreased susceptibility to induced arthritis, decreased leukotriene level
HGNC:429	ALOX12	arachidonate 12-lipoxygenase, 12S type	Arachidonate lipoxygenases					N	N		NA	Y	1.2655	1.4949	6.6067e-16	N	83.1214	N		N		N		N	N	MGI:87998	N			MP:0002796, MP:0009586, MP:0020408	impaired skin barrier function, increased platelet aggregation, altered susceptibility to induced thrombosis	MP:0005376, MP:0010771, MP:0005397	homeostasis/metabolism phenotype, hematopoietic system phenotype, integument phenotype		Alox12							Y	N
HGNC:430	ALOX12B	arachidonate 12-lipoxygenase, 12R type	Arachidonate lipoxygenases	Y	603741	Ichthyosis, congenital, autosomal recessive 2, 242100 (3), Autosomal recessive	AR	N	N		NA	Y	1.479	0.60747	0.00086377	N	95.2608	N		N		N		N	N	MGI:1274782	Y	MP:0011087	neonatal lethality, complete penetrance	MP:0001429, MP:0001190, MP:0001191, MP:0001240, MP:0001239, MP:0001196, MP:0002796, MP:0011087, MP:0001547	reddish skin, abnormal skin condition, shiny skin, abnormal epidermis stratum granulosum morphology, abnormal epidermis stratum corneum morphology, dehydration, abnormal lipid level, impaired skin barrier function, neonatal lethality, complete penetrance	MP:0010771, MP:0005376, MP:0010768	homeostasis/metabolism phenotype, mortality/aging, integument phenotype	Null/knockout	Alox12b							Y	Y
HGNC:433	ALOX15	arachidonate 15-lipoxygenase	Arachidonate lipoxygenases					N	N		NA	Y	-0.023135	-1.4956	3.9512e-24	N	78.0817	N		N		N		N	N	MGI:87997	N			MP:0001790, MP:0002083, MP:0000172, MP:0001601, MP:0002339, MP:0001194, MP:0001577, MP:0000218, MP:0002356, MP:0002357, MP:0002414, MP:0002606, MP:0005481, MP:0004952, MP:0008470, MP:0008475	abnormal bone marrow cell number, increased leukocyte cell number, dermatitis, anemia, abnormal myelopoiesis, abnormal immune system physiology, premature death, abnormal lymph node morphology, abnormal spleen red pulp morphology, abnormal spleen white pulp morphology, abnormal myeloblast morphology/development, increased basophil cell number, increased spleen weight, increased chronic myelocytic…	MP:0005384, MP:0005376, MP:0010771, MP:0005379, MP:0002006, MP:0005387, MP:0010768, MP:0005385, MP:0005397	neoplasm, homeostasis/metabolism phenotype, endocrine/exocrine gland phenotype, cellular phenotype, cardiovascular system phenotype, immune system phenotype, hematopoietic system phenotype, mortality/aging, integument phenotype		Alox15	N	MP:0001102, MP:0005016, MP:0009709, MP:0002059	small superior vagus ganglion, decreased lymphocyte cell number, hydrometra, abnormal seminal vesicle morphology			Y	Y	N
HGNC:434	ALOX15B	arachidonate 15-lipoxygenase, type B	Arachidonate lipoxygenases					N	N		NA	Y	0.38333	1.4575	4.8285e-18	N	95.044	N		N		Y	269	Y	Y	MGI:1098228																	N
HGNC:13743	ALOXE3	arachidonate lipoxygenase 3	Arachidonate lipoxygenases	Y	607206	Ichthyosis, congenital, autosomal recessive 3, 606545 (3), Autosomal recessive	AR	N	N		NA	Y	0.19528	0.51275	1.0412e-19	N	92.8059	N		Y	0.338777	N		Y	Y	MGI:1345140	Y	MP:0011087	neonatal lethality, complete penetrance	MP:0001429, MP:0001263, MP:0001547, MP:0001240, MP:0001242, MP:0002796, MP:0009597, MP:0011087	abnormal epidermis stratum corneum morphology, hyperkeratosis, weight loss, dehydration, abnormal lipid level, impaired skin barrier function, impaired stratum corneum desquamation, neonatal lethality, complete penetrance	MP:0010768, MP:0005376, MP:0005378, MP:0010771	homeostasis/metabolism phenotype, growth/size/body region phenotype, mortality/aging, integument phenotype	Null/knockout	Aloxe3							Y	Y
HGNC:441	ALPG	alkaline phosphatase, germ cell	Alkaline phosphatases					N	N		NA							N		Y	0.0746275	Y	64	Y	Y	MGI:108009|MGI:1924018|MGI:87984																	N
HGNC:437	ALPI	alkaline phosphatase, intestinal	Alkaline phosphatases					N	N		NA	Y	0.47873	0.41567	3.0801e-18	N	89.2662	N		N		N		N	N	MGI:87984|MGI:108009|MGI:1924018																	N
HGNC:20917	ALPK1	alpha kinase 1						N	N		NA	Y	-0.17259	0.46649	7.0128e-20	N	93.3708	N		N		N		N	N	MGI:1918731										N	MP:0005635	decreased circulating bilirubin level			Y	Y	N
HGNC:20565	ALPK2	alpha kinase 2	I-set domain containing					N	N		NA	Y	0.63872	-0.012921	1.5338e-21	N	97.3081	N		N		Y	7	Y	Y	MGI:2449492																	N
HGNC:17574	ALPK3	alpha kinase 3	I-set domain containing|Immunoglobulin like domain containing					N	N		NA	Y	0.20693	-0.30901	4.1645e-24	N	89.7768	N		Y	0.405023	N		Y	Y	MGI:2151224	Y	MP:0011110	preweaning lethality, incomplete penetrance	MP:0002753, MP:0005140, MP:0002953, MP:0004924, MP:0010579, MP:0011110	dilated heart left ventricle, thick ventricular wall, abnormal behavior, decreased cardiac muscle contractility, increased heart left ventricle size, preweaning lethality, incomplete penetrance	MP:0005386, MP:0005385, MP:0010768, MP:0005369	muscle phenotype, cardiovascular system phenotype, behavior/neurological phenotype, mortality/aging	Reporter|Null/knockout	Alpk3	Y	MP:0002953, MP:0011110, MP:0002753, MP:0002833, MP:0000274, MP:0010579, MP:0005140	thick ventricular wall, preweaning lethality, incomplete penetrance, dilated heart left ventricle, increased heart weight, enlarged heart, increased heart left ventricle size, decreased cardiac muscle contractility	MP:0011110	preweaning lethality, incomplete penetrance	Y	Y	Y
HGNC:438	ALPL	alkaline phosphatase, liver/bone/kidney	Alkaline phosphatases	Y	171760	Hypophosphatasia, adult, 146300 (3), Autosomal recessive, Autosomal dominant, Hypophosphatasia, childhood, 241510 (3), Autosomal recessive, Hypophosphatasia, infantile, 241500 (3), Autosomal recessive, Odontohypophosphatasia, 146300 (3), Autosomal recessive, Autosomal dominant	AR,AD	Y	Y	146300, 241510, 241500	AR,AD	Y	1.3006	-0.86126	0.00035455	N	94.0898	N		N		Y	151	Y	Y	MGI:87983	Y	MP:0011085	postnatal lethality, complete penetrance	MP:0002064, MP:0001265, MP:0002100, MP:0009642, MP:0011085, MP:0002108, MP:0000689, MP:0001664, MP:0000746, MP:0001405, MP:0000133, MP:0000061, MP:0000496, MP:0001182, MP:0001634, MP:0000221, MP:0000692, MP:0001077, MP:0001957, MP:0002371, MP:0001915, MP:0005150, MP:0002966, MP:0004986, MP:0006396, MP:0009246, MP:0010025, MP:0020137, MP:0030281, MP:0000063, MP:0005006, MP:0000116, MP:0003933, MP:…	fragile skeleton, decreased bone mineral density, abnormal tooth development, abnormal long bone metaphysis morphology, decreased leukocyte cell number, abnormal small intestine morphology, abnormal spleen morphology, small spleen, weakness, abnormal spinal nerve morphology, lung hemorrhage, decreased body size, impaired coordination, internal hemorrhage, abnormal digestion, intracranial hemorrha…	MP:0005369, MP:0005382, MP:0005376, MP:0005384, MP:0005378, MP:0010768, MP:0005389, MP:0005375, MP:0005379, MP:0005381, MP:0005371, MP:0003631, MP:0005387, MP:0005390, MP:0005380, MP:0005386, MP:0005388, MP:0005385, MP:0005397	nervous system phenotype, muscle phenotype, limbs/digits/tail phenotype, adipose tissue phenotype, homeostasis/metabolism phenotype, growth/size/body region phenotype, endocrine/exocrine gland phenotype, embryo phenotype, digestive/alimentary phenotype, craniofacial phenotype, cellular phenotype, cardiovascular system phenotype, behavior/neurological phenotype, immune system phenotype, respirator…	Null/knockout	Alpl							Y	Y	N			MP:0002966	decreased circulating alkaline phosphatase level
HGNC:439	ALPP	alkaline phosphatase, placental	Alkaline phosphatases					N	N		NA	Y	-0.29533	1.1451	4.6922e-12	N		N		Y	0.0336554	N		Y	Y	MGI:87984|MGI:108009|MGI:1924018																	N
HGNC:443	ALS2	ALS2, alsin Rho guanine nucleotide exchange factor	Rho guanine nucleotide exchange factors|VPS9 domain containing	Y	606352	Amyotrophic lateral sclerosis 2, juvenile, 205100 (3), Autosomal recessive, Primary lateral sclerosis, juvenile, 606353 (3), Autosomal recessive, Spastic paralysis, infantile onset ascending, 607225 (3), Autosomal recessive	AR	N	N		NA	Y	2.1182	0.83029	3.1485e-10	N	97.4281	N		N		N		N	N	MGI:1921268	N			MP:0001363, MP:0001260, MP:0001405, MP:0001417, MP:0002804, MP:0008873, MP:0009766, MP:0000940, MP:0000939, MP:0000877, MP:0001053, MP:0000880, MP:0005402, MP:0003084, MP:0006082, MP:0003354, MP:0009404, MP:0009409, MP:0009413, MP:0001402, MP:0000937, MP:0002882, MP:0002229, MP:0002878	abnormal Purkinje cell morphology, decreased Purkinje cell number, abnormal motor neuron morphology, decreased motor neuron number, abnormal motor neuron innervation pattern, abnormal neuromuscular synapse morphology, increased body weight, increased anxiety-related response, hypoactivity, impaired coordination, decreased exploration in new environment, neurodegeneration, abnormal motor learning,…	MP:0005378, MP:0005376, MP:0005369, MP:0010768, MP:0005386, MP:0005387, MP:0003631	nervous system phenotype, muscle phenotype, homeostasis/metabolism phenotype, growth/size/body region phenotype, behavior/neurological phenotype, immune system phenotype, mortality/aging		Als2							Y	N
HGNC:20605	ALS2CL	ALS2 C-terminal like	Rho guanine nucleotide exchange factors|VPS9 domain containing					N	N		NA	Y	0.23085	0.16584	3.9329e-27	N	96.7395	N		N		N		N	N	MGI:2447532																	N
HGNC:14439	ALS2CR12	amyotrophic lateral sclerosis 2 chromosome region 12						N	N		NA	Y	-0.13548	0.059056	1.6823e-22	N	92.2122	N		N		N		N	N	MGI:1918359																	N
HGNC:1494	ALX1	ALX homeobox 1	PRD class homeoboxes and pseudogenes					N	N		NA	Y	0.10275	-0.18722	0.19443	N	87.3743	N		N		N		N	N	MGI:104621	Y	MP:0011087	neonatal lethality, complete penetrance	MP:0000088, MP:0000097, MP:0000929, MP:0000075, MP:0000783, MP:0002778, MP:0005249, MP:0003104, MP:0003108, MP:0004377, MP:0004383, MP:0004418, MP:0004444, MP:0004449, MP:0004459, MP:0004726, MP:0011087, MP:0011862, MP:0030121, MP:0000435, MP:0001302, MP:0001575, MP:0009546, MP:0012702, MP:0030066, MP:0004508	absent neurocranium, short mandible, short maxilla, shortened head, abnormal forebrain morphology, open neural tube, eyelids open at birth, cyanosis, meroanencephaly, acrania, short zygomatic bone, small frontal bone, absent interparietal bone, small parietal bone, small supraoccipital bone, absent presphenoid bone, small alisphenoid bone, abnormal pectoral girdle bone morphology, abnormal nasal …	MP:0005376, MP:0005382, MP:0005378, MP:0005388, MP:0005386, MP:0005390, MP:0003631, MP:0005371, MP:0005381, MP:0005391, MP:0010768, MP:0002873, MP:0005380	normal phenotype, nervous system phenotype, limbs/digits/tail phenotype, homeostasis/metabolism phenotype, growth/size/body region phenotype, embryo phenotype, digestive/alimentary phenotype, craniofacial phenotype, behavior/neurological phenotype, respiratory system phenotype, skeleton phenotype, vision/eye phenotype, mortality/aging	Null/knockout	Alx1							Y	Y
HGNC:449	ALX3	ALX homeobox 3	PRD class homeoboxes and pseudogenes	Y	606014	Frontonasal dysplasia 1, 136760 (3), Autosomal recessive	AR	N	N		NA	Y	0.29756	0.27794	0.010077	N	91.2809	N		N		N		N	N	MGI:1277097	Y	MP:0011088, MP:0011110	neonatal lethality, incomplete penetrance, preweaning lethality, incomplete penetrance	MP:0002079, MP:0005293, MP:0005331, MP:0003059, MP:0003562, MP:0009114, MP:0009172, MP:0013279, MP:0014117, MP:0000313, MP:0000914, MP:0001923, MP:0000929, MP:0000108, MP:0003935, MP:0003984, MP:0004261, MP:0009264, MP:0011088, MP:0011110, MP:0011260	midline facial cleft, abnormal cell death, exencephaly, open neural tube, reduced female fertility, increased circulating insulin level, decreased insulin secretion, abnormal pancreatic beta cell physiology, abnormal craniofacial development, embryonic growth retardation, abnormal embryonic neuroepithelium morphology, impaired glucose tolerance, insulin resistance, decreased pancreatic beta cell …	MP:0005382, MP:0005376, MP:0005384, MP:0005379, MP:0005378, MP:0010768, MP:0005389, MP:0005391, MP:0005381, MP:0003631, MP:0005371, MP:0005390, MP:0005386, MP:0005388, MP:0005380	nervous system phenotype, limbs/digits/tail phenotype, homeostasis/metabolism phenotype, growth/size/body region phenotype, endocrine/exocrine gland phenotype, embryo phenotype, digestive/alimentary phenotype, craniofacial phenotype, cellular phenotype, behavior/neurological phenotype, respiratory system phenotype, reproductive system phenotype, skeleton phenotype, vision/eye phenotype, mortality…	Null/knockout|Reporter	Alx3							Y	Y	N			MP:0005293, MP:0005559	impaired glucose tolerance, increased circulating glucose level
[truncated: 18,591 more rows]
[truncated: 11 more columns]

## Sheet: S2_cell_ess_mouse_nonlethal
gene	MGI_ID	all_MP_phen	high_MP_phen	prem_death	cellular_phenotype
AAMP	MGI:107809			N	N
AATF	MGI:1929608			N	N
ABHD11	MGI:1916008			N	N
ABT1	MGI:1353636			N	N
ACAD9	MGI:1914272			N	N
ACBD4	MGI:1914381			N	N
ACIN1	MGI:1891824			N	N
ACLY	MGI:103251			N	N
ACO2	MGI:87880			N	N
ACSL3	MGI:1921455			N	N
ACTR1A	MGI:1858964			N	N
ACTR2	MGI:1913963			N	N
ACTR3	MGI:1921367			N	N
ACTR10	MGI:1891654			N	N
ADAT2	MGI:1914007			N	N
AK2	MGI:87978			N	N
[truncated: 1,229 more rows]

## Sheet: S3_candidate_lethal_genes
A1CF
AAK1
AAMP
[truncated: 3,432 more rows]

## Sheet: S4_extra_mouselethalgenes
gene	MGI_ID	lethal_mgi_info	allelic_composition	allele_ID	allele_info	MP_ID
[truncated: 385 more rows]
