# Supplementary material for: Gene discovery informatics toolkit defines candidate genes for unexplained infertility and prenatal or infantile mortality
Source: NPJ Genom Med. 2019 Apr 15;4:8. doi: 10.1038/s41525-019-0081-z (PMC6465277; doi:10.1038/s41525-019-0081-z)
Supplement: Supplementary file 3 — Supplementary Table 2 [file 41525_2019_81_MOESM3_ESM.xlsx]

## Sheet: LEGEND
S1 - list of search terms used to query the OMIM database for human lethal genes

## Sheet: S1_lethal_search_terms
((died as infants)

## Sheet: S2_lethal_search_hit_details
mim_numbers

## Sheet: S3_cell_KO_tallies
Gene

## Sheet: S4_lethal_MP_terms
MP.id
